# Supplementary material for: Inulin diet uncovers complex diet-microbiota-immune cell interactions remodeling the gut epithelium
Source: Microbiome. 2023 Apr 26;11:90. doi: 10.1186/s40168-023-01520-2 (PMC10131329; doi:10.1186/s40168-023-01520-2)
Supplement: Supplementary file 3 — Additional file 2: Table S2. Cell markers for epithelial, immune and stromal cells diferentiation. [file 40168_2023_1520_MOESM2_ESM.xlsx]

## Sheet: broad_markers
ident	gene
Epithelial	OTOP3
Epithelial	BEST4
Epithelial	CA7
Epithelial	PHGR1
Epithelial	OTOP2
Epithelial	MSLN
Epithelial	SULT1E1
Epithelial	KRT8
Epithelial	REN
Epithelial	CTSE
Epithelial	SPIB
Epithelial	CEACAM3
Epithelial	MYOM1
Epithelial	C4BPA
Epithelial	LGALS4
Epithelial	ADCY5
Epithelial	RP11-416N2.3
Epithelial	FABP1
Epithelial	FXYD3
Epithelial	MT1G
Epithelial	RP11-771K4.1
Epithelial	SERPINB5
Epithelial	KRT18
Epithelial	MEIS1
Epithelial	PCSK1N
Epithelial	DMBT1
Epithelial	GFI1B
Epithelial	NEURL
Epithelial	CLGN
Epithelial	LGALS3
Epithelial	KRT19
Epithelial	CA4
Epithelial	CLDN3
Epithelial	S100A6
Epithelial	EPCAM
Epithelial	CLDN7
Epithelial	MT2A
Epithelial	HES4
Epithelial	AC069277.2
Epithelial	MT1E
Epithelial	NBPF14
Epithelial	CLDN4
Epithelial	SDCBP2
Epithelial	LINC00694
Epithelial	S100A10
Epithelial	C2orf54
Epithelial	MT1H
Epithelial	RHOV
Epithelial	LINGO1
Epithelial	TSPAN1
Epithelial	ADAMTS14
Epithelial	VWC2
Epithelial	C15orf48
Epithelial	CTD-2319I12.1
Epithelial	ELF3
Epithelial	CPA2
Epithelial	C10orf99
Epithelial	MT1X
Epithelial	HRCT1
Epithelial	PIGR
Epithelial	LYPD8
Epithelial	PROX1
Epithelial	UNC5C
Epithelial	TMEM54
Epithelial	KRT20
Epithelial	SLC2A5
Epithelial	CDK18
Epithelial	RP11-798K3.2
Epithelial	HEPACAM2
Epithelial	CCL23
Epithelial	DOCK4
Epithelial	KCNIP4
Epithelial	NOTCH2NL
Epithelial	LUZP2
Epithelial	CYSTM1
Epithelial	CPA6
Epithelial	PRSS3
Epithelial	ITM2C
Epithelial	SRI
Epithelial	NBPF10
Epithelial	MT1M
Epithelial	NOTCH2
Epithelial	KRT13
Epithelial	RP11-17M24.1
Epithelial	CST3
Epithelial	CASP16
Epithelial	SMIM22
Epithelial	RP11-416N2.4
Epithelial	GUCA2A
Epithelial	CEACAM6
Epithelial	CKB
Epithelial	RNA18S5
Epithelial	IFI27
Epithelial	CEACAM5
Epithelial	SCRN1
Epithelial	CA2
Epithelial	ACPP
Epithelial	CCNYL1
Epithelial	NPY1R
Epithelial	S100A14
Epithelial	C19orf33
Epithelial	TSPAN8
Epithelial	SCIN
Epithelial	AOC1
Epithelial	MT1F
Epithelial	ETHE1
Epithelial	HSPB1
Epithelial	STAP2
Epithelial	SPINT2
Epithelial	PRR15L
Epithelial	ID1
Epithelial	VSIG2
Epithelial	CDX1
Epithelial	GPRC5C
Epithelial	MPST
Epithelial	MUC13
Epithelial	FAM3D
Epithelial	GPA33
Epithelial	TST
Epithelial	CCL15
Epithelial	CEACAM1
Epithelial	MISP
Epithelial	CDHR2
Epithelial	HMGCS2
Epithelial	GUCA2B
Epithelial	HSD17B2
Epithelial	SERINC2
Epithelial	TMEM176A
Epithelial	CDHR5
Epithelial	CHP2
Epithelial	SLC22A18
Epithelial	CDH17
Epithelial	SPINT1
Epithelial	MMEL1
Epithelial	AMN
Epithelial	MDK
Epithelial	PLAC8
Epithelial	PHLDA2
Epithelial	TDP2
Epithelial	CHRM3
Epithelial	CEACAM7
Epithelial	LGALS4
Epithelial	SPC25
Epithelial	CKAP2L
Epithelial	SKA1
Epithelial	TICRR
Epithelial	CENPA
Epithelial	NCAPG
Epithelial	CDC25C
Epithelial	PBK
Epithelial	UBE2C
Epithelial	C17orf53
Epithelial	BIRC5
Epithelial	KIF18B
Epithelial	TPX2
Epithelial	RRM2
Epithelial	C15orf48
Epithelial	AUNIP
Epithelial	AURKB
Epithelial	HJURP
Epithelial	NCAPH
Epithelial	CCNA2
Epithelial	ASPM
Epithelial	AP000251.3
Epithelial	PKMYT1
Epithelial	FAM64A
Epithelial	PIGR
Epithelial	KIF4A
Epithelial	CCNF
Epithelial	KIF20A
Epithelial	TOP2A
Epithelial	SGOL1
Epithelial	AGR2
Epithelial	TK1
Epithelial	PLK1
Epithelial	CDC20
Epithelial	HIST1H2AJ
Epithelial	KIF15
Epithelial	NEK2
Epithelial	MELK
Epithelial	KIF2C
Epithelial	NUSAP1
Epithelial	CDKN3
Epithelial	RAD54L
Epithelial	SAPCD2
Epithelial	GTSE1
Epithelial	MND1
Epithelial	CDCA2
Epithelial	EPCAM
Epithelial	CENPM
Epithelial	CDC45
Epithelial	CDCA3
Epithelial	NDC80
Epithelial	E2F8
Epithelial	CEP55
Epithelial	OIP5
Epithelial	BUB1B
Epithelial	FOXM1
Epithelial	CENPI
Epithelial	RTKN2
Epithelial	CDCA5
Epithelial	ORC1
Epithelial	DLGAP5
Epithelial	EXO1
Epithelial	CDK1
Epithelial	ANLN
Epithelial	HIST1H1B
Epithelial	CENPF
Epithelial	PTTG2
Epithelial	DEPDC1
Epithelial	ARHGAP11A
Epithelial	CASC5
Epithelial	KIF23
Epithelial	BUB1
Epithelial	ASF1B
Epithelial	CENPE
Epithelial	MKI67
Epithelial	RECQL4
Epithelial	PSRC1
Epithelial	E2F1
Epithelial	MYBL2
Epithelial	ERCC6L
Epithelial	STMND1
Epithelial	CENPW
Epithelial	C21orf58
Epithelial	KIFC1
Epithelial	GINS1
Epithelial	STMN1
Epithelial	TROAP
Epithelial	GPX2
Epithelial	SPC24
Epithelial	FAM111B
Epithelial	TYMS
Epithelial	PRC1
Epithelial	C16orf59
Epithelial	E2F7
Epithelial	HMGB2
Epithelial	CCNB1
Epithelial	TSPAN8
Epithelial	HMMR
Epithelial	RIBC2
Epithelial	UBE2T
Epithelial	POC1A
Epithelial	PTTG1
Epithelial	GINS2
Epithelial	MGST1
Epithelial	CCNB2
Epithelial	MT1G
Epithelial	C18orf56
Epithelial	KIAA0101
Epithelial	MAD2L1
Epithelial	MXD3
Epithelial	MT3
Epithelial	TACC3
Epithelial	CDT1
Epithelial	REG1A
Epithelial	ZWINT
Epithelial	IGFBP2
Epithelial	FABP5
Epithelial	DTYMK
Epithelial	SPINK1
Epithelial	CENPN
Epithelial	NUPR1
Epithelial	MCM7
Epithelial	FEN1
Epithelial	LIG1
Epithelial	CLDN7
Epithelial	LINC00669
Epithelial	SERPINA6
Epithelial	CCDC34
Epithelial	RNASEH2A
Epithelial	LMNB1
Epithelial	DHFR
Epithelial	TUBB
Epithelial	MCM5
Epithelial	CTB-175P5.4
Epithelial	PPP1R1B
Epithelial	URAD
Epithelial	HMGCS2
Epithelial	NUDT1
Epithelial	PLA2G2A
Epithelial	MIS18A
Epithelial	LEFTY1
Epithelial	IDH2
Epithelial	RP11-519G16.5
Epithelial	SHMT1
Epithelial	CLDN15
Epithelial	RFC2
Epithelial	C19orf48
Epithelial	GMNN
Epithelial	CKS1B
Epithelial	GCHFR
Epithelial	CTD-2090I13.1
Epithelial	KCNJ3
Epithelial	THOC3
Epithelial	TRAP1
Epithelial	NASP
Epithelial	AC009501.4
Epithelial	PCNA
Epithelial	UGT2B17
Epithelial	PHGR1
Epithelial	KRT8
Epithelial	LGALS4
Epithelial	REN
Epithelial	SULT1E1
Epithelial	C4BPA
Epithelial	FABP1
Epithelial	OTOP3
Epithelial	CEACAM3
Epithelial	KIAA1239
Epithelial	MYOM1
Epithelial	MSLN
Epithelial	FXYD3
Epithelial	OTOP2
Epithelial	MYPN
Epithelial	CA4
Epithelial	BEST4
Epithelial	CTSE
Epithelial	EPCAM
Epithelial	SDCBP2
Epithelial	KRT18
Epithelial	S100A6
Epithelial	CLDN3
Epithelial	LGALS3
Epithelial	CLDN7
Epithelial	CPA2
Epithelial	CELA3A
Epithelial	RP11-416N2.3
Epithelial	CA7
Epithelial	RP11-116O18.1
Epithelial	LYPD8
Epithelial	CELA3B
Epithelial	RP11-10N16.2
Epithelial	CLDN4
Epithelial	TSPAN1
Epithelial	RP11-227H15.4
Epithelial	ADCY5
Epithelial	RP11-1220K2.2
Epithelial	C15orf48
Epithelial	KRT20
Epithelial	C12orf36
Epithelial	CEACAM6
Epithelial	AQP7
Epithelial	KPNA7
Epithelial	PIGR
Epithelial	LINC00520
Epithelial	GPR37L1
Epithelial	CEACAM5
Epithelial	GUCA2A
Epithelial	PTPRR
Epithelial	ELF3
Epithelial	SLC15A1
Epithelial	GLRA4
Epithelial	LINC00955
Epithelial	MEIS1
Epithelial	PRSS3
Epithelial	SAA2
Epithelial	LINC00704
Epithelial	RAB6B
Epithelial	GUCA2B
Epithelial	CDA
Epithelial	RP1-35C21.1
Epithelial	ASPRV1
Epithelial	S100A10
Epithelial	APOBEC1
Epithelial	TMEM54
Epithelial	EMP1
Epithelial	KNG1
Epithelial	SMIM22
Epithelial	CDHR2
Epithelial	CIDEC
Epithelial	AQP12A
Epithelial	SPIB
Epithelial	CA2
Epithelial	C19orf33
Epithelial	SERPINB5
Epithelial	SSUH2
Epithelial	RP11-1399P15.1
Epithelial	LINGO1
Epithelial	C11orf86
Epithelial	RP11-798K3.2
Epithelial	SECTM1
Epithelial	SLC14A2
Epithelial	CLCA4
Epithelial	CYSTM1
Epithelial	ITM2C
Epithelial	GPR110
Epithelial	TM4SF20
Epithelial	CEACAM1
Epithelial	IFI27
Epithelial	MUC13
Epithelial	GPR115
Epithelial	ABCG2
Epithelial	RP11-771K4.1
Epithelial	SRI
Epithelial	SLC5A11
Epithelial	CEACAM7
Epithelial	MEP1A
Epithelial	TRIM31
Epithelial	ALDOB
Epithelial	HSD17B2
Epithelial	NLN
Epithelial	MISP
Epithelial	AOC1
Epithelial	C10orf99
Epithelial	CLDN23
Epithelial	CDHR5
Epithelial	PLAC8
Epithelial	GPA33
Epithelial	MYO15B
Epithelial	MGAM
Epithelial	MALL
Epithelial	HPGD
Epithelial	SERINC2
Epithelial	TMIGD1
Epithelial	AC069277.2
Epithelial	GPRC5A
Epithelial	HRCT1
Epithelial	SULT1A2
Epithelial	PRAP1
Epithelial	DMBT1
Epithelial	SLC6A8
Epithelial	DHRS9
Epithelial	PPP1R14D
Epithelial	RP11-48O20.4
Epithelial	HIST1H1C
Epithelial	TMEM45B
Epithelial	TSPAN8
Epithelial	APOBEC3B
Epithelial	MS4A12
Epithelial	TP53INP2
Epithelial	FAM3D
Epithelial	KRT19
Epithelial	TMEM171
Epithelial	STAP2
Epithelial	TST
Epithelial	PRR15L
Epithelial	TMEM37
Epithelial	AMN
Epithelial	SPINT1
Epithelial	TMPRSS2
Epithelial	LAMB3
Epithelial	GCNT3
Epithelial	SLC22A18
Epithelial	LINC00035
Epithelial	LINC00483
Epithelial	ANPEP
Epithelial	PKIB
Epithelial	SLC51B
Epithelial	AQP8
Epithelial	CHP2
Epithelial	RHOF
Epithelial	CTD-2228K2.5
Epithelial	MYH14
Epithelial	AGPAT2
Epithelial	EFNA1
Epithelial	CCL15
Epithelial	C2orf88
Epithelial	C8G
Epithelial	MDK
Epithelial	SLC26A3
Epithelial	CCNYL1
Epithelial	RHOV
Epithelial	MT1H
Epithelial	PHGR1
Epithelial	LGALS4
Epithelial	RP11-116O18.1
Epithelial	RP11-567C2.1
Epithelial	DAO
Epithelial	FABP1
Epithelial	KRT8
Epithelial	C15orf48
Epithelial	MEP1B
Epithelial	PIGR
Epithelial	RP11-227H15.4
Epithelial	FXYD3
Epithelial	OTOP3
Epithelial	RP11-209E8.1
Epithelial	CELA3A
Epithelial	EPCAM
Epithelial	TMIGD1
Epithelial	CELA3B
Epithelial	CA2
Epithelial	GDPD2
Epithelial	KRT12
Epithelial	CLDN7
Epithelial	PLA2G12B
Epithelial	SLC30A10
Epithelial	CTC-490G23.2
Epithelial	KRT14
Epithelial	CYP2C9
Epithelial	GLRA4
Epithelial	SLC51A
Epithelial	RP11-59E19.1
Epithelial	HSPB3
Epithelial	LINC00974
Epithelial	SLC51B
Epithelial	LGALS3
Epithelial	SLC26A2
Epithelial	CDKN2B
Epithelial	C19orf33
Epithelial	AQP7
Epithelial	C11orf86
Epithelial	TRPM6
Epithelial	MS4A12
Epithelial	SLC6A19
Epithelial	HSD3B2
Epithelial	MALL
Epithelial	ABTB2
Epithelial	RP11-542M13.2
Epithelial	CES2
Epithelial	KRT18
Epithelial	TMEM54
Epithelial	USP2
Epithelial	LINC00704
Epithelial	RP1-35C21.1
Epithelial	TUBAL3
Epithelial	FAM151A
Epithelial	CTD-2566J3.1
Epithelial	SULT1A2
Epithelial	KRT19
Epithelial	KNG1
Epithelial	SGK2
Epithelial	CLCN2
Epithelial	CEACAM3
Epithelial	GCNT3
Epithelial	FAM132A
Epithelial	SDCBP2
Epithelial	CEACAM7
Epithelial	HKDC1
Epithelial	CDKN2B-AS1
Epithelial	S100A6
Epithelial	TSPAN8
Epithelial	ALPI
Epithelial	PRSS3
Epithelial	COL17A1
Epithelial	PDZK1
Epithelial	SMIM22
Epithelial	MEP1A
Epithelial	SLC17A4
Epithelial	TST
Epithelial	CHP2
Epithelial	C10orf99
Epithelial	TSPAN1
Epithelial	TEX11
Epithelial	TM4SF20
Epithelial	RP11-125B21.2
Epithelial	PTPRR
Epithelial	XDH
Epithelial	CDA
Epithelial	C1QTNF1-AS1
Epithelial	ABCG2
Epithelial	SLC26A3
Epithelial	CLDN3
Epithelial	LHX4
Epithelial	HHLA2
Epithelial	KRT13
Epithelial	SLC1A7
Epithelial	HS3ST6
Epithelial	WSCD1
Epithelial	SLC15A1
Epithelial	GDA
Epithelial	SLC6A8
Epithelial	CEACAM1
Epithelial	KRTAP13-2
Epithelial	MISP
Epithelial	RP11-800A18.4
Epithelial	ANPEP
Epithelial	ELF3
Epithelial	PPP1R14D
Epithelial	BEST4
Epithelial	OTOP2
Epithelial	CTD-2228K2.5
Epithelial	TMEM45B
Epithelial	PKIB
Epithelial	BMP3
Epithelial	S100A14
Epithelial	C2orf88
Epithelial	LINC00035
Epithelial	CDHR5
Epithelial	CDH17
Epithelial	EDN2
Epithelial	ETHE1
Epithelial	RP11-48O20.4
Epithelial	AKR1B10
Epithelial	KRT20
Epithelial	GUCA2B
Epithelial	SELENBP1
Epithelial	AMN
Epithelial	LINC00483
Epithelial	CA4
Epithelial	DHRS11
Epithelial	SLC44A4
Epithelial	SFN
Epithelial	CLDN4
Epithelial	PRAP1
Epithelial	STAP2
Epithelial	PLAC8
Epithelial	CYSTM1
Epithelial	SLC22A18AS
Epithelial	MYH14
Epithelial	EFNA2
Epithelial	HMGCS2
Epithelial	GPA33
Epithelial	SULT1A1
Epithelial	GUCA2A
Epithelial	HRCT1
Epithelial	SRI
Epithelial	CKB
Epithelial	CA1
Epithelial	AKR1C3
Epithelial	GNA11
Epithelial	FAM3D
Epithelial	TMEM171
Epithelial	CIDEC
Epithelial	PRR15
Epithelial	SLC22A18
Epithelial	AOC1
Epithelial	RETSAT
Epithelial	FLNB
Epithelial	AQP8
Epithelial	AGPAT2
Epithelial	USP2-AS1
Epithelial	SERINC2
Epithelial	HSD11B2
Epithelial	PCK1
Epithelial	NDRG1
Epithelial	MUC13
Epithelial	LYPD8
Epithelial	ST14
Epithelial	SPINT2
Epithelial	IFI27
Epithelial	MVP
Epithelial	SLC14A2
Epithelial	LRRC19
Epithelial	RP11-30P6.6
Epithelial	HSD17B2
Epithelial	MT1G
Epithelial	CEACAM5
Epithelial	LL22NC03-32F9.1
Epithelial	CYP2B6
Epithelial	RP11-511I2.2
Epithelial	MT1E
Epithelial	TRIM40
Epithelial	HAS3
Epithelial	AC011298.2
Epithelial	MT1H
Epithelial	SMIM22
Epithelial	PITX2
Epithelial	EDN2
Epithelial	RP11-349K16.1
Epithelial	C1orf116
Epithelial	LGALS4
Epithelial	BEST2
Epithelial	CYP2B6
Epithelial	RP11-395P17.11
Epithelial	CTC-490G23.2
Epithelial	SLC17A4
Epithelial	CKMT1A
Epithelial	CAPN8
Epithelial	RP11-747D18.1
Epithelial	RBBP8NL
Epithelial	CKMT1B
Epithelial	FAM3D
Epithelial	NXPE2
Epithelial	RP11-680F8.1
Epithelial	CTD-2547H18.1
Epithelial	PLA2G10
Epithelial	STX19
Epithelial	TMEM82
Epithelial	C10orf99
Epithelial	CELA3A
Epithelial	TMEM72
Epithelial	SCGB2A1
Epithelial	B4GALNT2
Epithelial	AOC1
Epithelial	MIR194-2
Epithelial	SLC13A2
Epithelial	FAM83B
Epithelial	HSPB3
Epithelial	AP1M2
Epithelial	SHD
Epithelial	CTB-175P5.4
Epithelial	NAT2
Epithelial	PIGR
Epithelial	LINC00992
Epithelial	SLC3A1
Epithelial	KRT8
Epithelial	RP11-30P6.6
Epithelial	KRT18
Epithelial	CCL15
Epithelial	AC009014.3
Epithelial	AKR1B10
Epithelial	AC011298.2
Epithelial	HMGCS2
Epithelial	AC106876.2
Epithelial	GJB1
Epithelial	HHLA2
Epithelial	APOBEC1
Epithelial	ELF3
Epithelial	CDHR2
Epithelial	ESRP1
Epithelial	SLC39A5
Epithelial	C1orf210
Epithelial	FUT2
Epithelial	VIL1
Epithelial	RAP1GAP
Epithelial	PRR15L
Epithelial	SEMA4G
Epithelial	CLRN3
Epithelial	RP11-35P15.1
Epithelial	URAD
Epithelial	C3orf83
Epithelial	HSD11B2
Epithelial	ENTPD8
Epithelial	LGALS9B
Epithelial	NEU4
Epithelial	RP11-187E13.1
Epithelial	C15orf48
Epithelial	CLDN3
Epithelial	RP11-465B22.8
Epithelial	RP11-542M13.2
Epithelial	C19orf33
Epithelial	TMEM61
Epithelial	CBLC
Epithelial	CLDN7
Epithelial	KLK4
Epithelial	PPP1R14D
Epithelial	EPCAM
Epithelial	SMIM6
Epithelial	CWH43
Epithelial	CAPN9
Epithelial	FOXA3
Epithelial	RP11-297L17.2
Epithelial	RAB25
Epithelial	PRSS8
Epithelial	MUC1
Epithelial	RP11-395B7.2
Epithelial	LAMB3
Epithelial	B3GALT5
Epithelial	LINC00035
Epithelial	S100A14
Epithelial	CMTM4
Epithelial	LAD1
Epithelial	LINC00668
Epithelial	KLK15
Epithelial	REP15
Epithelial	VSIG2
Epithelial	PRAP1
Epithelial	MUC13
Epithelial	SLC44A4
Epithelial	CDHR5
Epithelial	CHP2
Epithelial	MYH14
Epithelial	PRSS3
Epithelial	TSPAN8
Epithelial	STAP2
Epithelial	CDX2
Epithelial	CLDN4
Epithelial	EPS8L3
Epithelial	SFN
Epithelial	SPINK1
Epithelial	SERINC2
Epithelial	AMN
Epithelial	FXYD3
Epithelial	TMEM54
Epithelial	CDX1
Epithelial	CA12
Epithelial	GPX2
Epithelial	PCK1
Epithelial	MISP
Epithelial	TSPAN1
Epithelial	PTPRF
Epithelial	TMEM45B
Epithelial	AGR2
Epithelial	FCGBP
Epithelial	KLF5
Epithelial	KRT19
Epithelial	CEACAM5
Epithelial	AKR1C3
Epithelial	ST14
Epithelial	MT1G
Epithelial	MGST1
Epithelial	LYPD8
Epithelial	MT1E
Epithelial	SDCBP2
Epithelial	TST
Epithelial	KRT20
Epithelial	CDH17
Epithelial	FABP1
Epithelial	SPINT1
Epithelial	GPA33
Epithelial	UGT2B17
Epithelial	DHRS11
Epithelial	CEACAM7
Epithelial	MS4A12
Epithelial	SLC26A2
Epithelial	CES2
Epithelial	CKB
Epithelial	CA2
Epithelial	GUCA2B
Epithelial	STARD10
Epithelial	PKIB
Epithelial	TCEA3
Epithelial	SLC26A3
Epithelial	SELENBP1
Epithelial	ANPEP
Epithelial	SPINT2
Epithelial	GUCA2A
Epithelial	CA1
Epithelial	AQP8
Epithelial	IFI27
Epithelial	LGALS3
Epithelial	TMEM141
Epithelial	CA4
Epithelial	TFF3
Epithelial	ETHE1
Epithelial	ZG16
Epithelial	CD9
Epithelial	FABP1
Epithelial	PHGR1
Epithelial	LGALS4
Epithelial	FXYD3
Epithelial	KRT8
Epithelial	CA2
Epithelial	C15orf48
Epithelial	CLDN7
Epithelial	SLC26A3
Epithelial	PIGR
Epithelial	TSPAN1
Epithelial	PDZK1
Epithelial	LGALS3
Epithelial	C19orf33
Epithelial	SLC26A2
Epithelial	KRT18
Epithelial	KRT20
Epithelial	MS4A12
Epithelial	SLC51B
Epithelial	S100A6
Epithelial	KRT19
Epithelial	TMEM54
Epithelial	EPCAM
Epithelial	CASP16
Epithelial	MALL
Epithelial	CES2
Epithelial	SMIM22
Epithelial	CDHR5
Epithelial	CTD-2228K2.5
Epithelial	FAM151A
Epithelial	CA1
Epithelial	CEACAM7
Epithelial	PLAC8
Epithelial	MISP
Epithelial	SDCBP2
Epithelial	GCNT3
Epithelial	PRSS3
Epithelial	DAO
Epithelial	GUCA2A
Epithelial	CDKN2B-AS1
Epithelial	IFI27
Epithelial	PRAP1
Epithelial	SYT8
Epithelial	TST
Epithelial	AQP8
Epithelial	CEACAM1
Epithelial	PKIB
Epithelial	CHP2
Epithelial	COL17A1
Epithelial	HSD3B2
Epithelial	SRI
Epithelial	RP11-48O20.4
Epithelial	AMN
Epithelial	SELENBP1
Epithelial	ANPEP
Epithelial	CLDN3
Epithelial	ETHE1
Epithelial	DHDH
Epithelial	CKB
Epithelial	SULT1A2
Epithelial	CA4
Epithelial	ELF3
Epithelial	C2orf88
Epithelial	FLNB
Epithelial	SLC44A4
Epithelial	SFN
Epithelial	SLC51A
Epithelial	FSIP2
Epithelial	FAM132A
Epithelial	HSD11B2
Epithelial	LINC00974
Epithelial	AKR1B10
Epithelial	RP5-1013A22.5
Epithelial	GDPD2
Epithelial	CLDN4
Epithelial	AOC1
Epithelial	TUBAL3
Epithelial	CYSTM1
Epithelial	CEACAM5
Epithelial	PPP1R14D
Epithelial	MEP1A
Epithelial	RP5-1112D6.8
Epithelial	S100A14
Epithelial	GUCA2B
Epithelial	TMIGD1
Epithelial	SLC17A4
Epithelial	IGSF9
Epithelial	C10orf99
Epithelial	TAC1
Epithelial	SULT1A1
Epithelial	MYH14
Epithelial	GNA11
Epithelial	SERINC2
Epithelial	AGPAT2
Epithelial	GPA33
Epithelial	DEFB1
Epithelial	RETSAT
Epithelial	TSPAN8
Epithelial	KIAA1211
Epithelial	DHRS11
Epithelial	RP11-576I22.2
Epithelial	PRR15
Epithelial	TMEM45B
Epithelial	FAM3D
Epithelial	CDH17
Epithelial	LINC00483
Epithelial	RP11-800A18.4
Epithelial	STAP2
Epithelial	MGAT4B
Epithelial	LYPD8
Epithelial	ASS1
Epithelial	ST14
Epithelial	TMEM171
Epithelial	NDRG1
Epithelial	TJP3
Epithelial	SPINT2
Epithelial	MVP
Epithelial	HMGCS2
Epithelial	ACAA2
Epithelial	MUC13
Epithelial	SLC22A18
Epithelial	MYO15B
Epithelial	MGLL
Epithelial	HSD17B2
Epithelial	SCGN
Epithelial	FEV
Epithelial	GNG13
Epithelial	VWA5B2
Epithelial	HTR3E
Epithelial	TRPM5
Epithelial	CRYBA2
Epithelial	HTR3C
Epithelial	AC093642.3
Epithelial	POU2F3
Epithelial	OGDHL
Epithelial	TNNI1
Epithelial	SH2D7
Epithelial	TBX10
Epithelial	SH2D6
Epithelial	B4GALNT4
Epithelial	TFF3
Epithelial	LINC01022
Epithelial	KRT18
Epithelial	FAM177B
Epithelial	TFF1
Epithelial	SSTR2
Epithelial	KREMEN2
Epithelial	KRT8
Epithelial	BMX
Epithelial	TPH1
Epithelial	HMX2
Epithelial	NKX2-2
Epithelial	S100P
Epithelial	RP11-363E7.4
Epithelial	CAMP
Epithelial	FFAR4
Epithelial	GCG
Epithelial	AZGP1
Epithelial	SYTL5
Epithelial	TAS1R3
Epithelial	GFI1B
Epithelial	NCMAP
Epithelial	GPR153
Epithelial	MUC2
Epithelial	STXBP5-AS1
Epithelial	RP11-93B14.5
Epithelial	FER1L6
Epithelial	RP11-498E2.9
Epithelial	KLK11
Epithelial	SCG5
Epithelial	CHGA
Epithelial	SYT7
Epithelial	KRT7
Epithelial	KLHDC7A
Epithelial	PSTPIP2
Epithelial	ELF3
Epithelial	RNF39
Epithelial	ARX
Epithelial	IGSF21
Epithelial	PRSS22
Epithelial	AC009133.21
Epithelial	RP11-384L8.1
Epithelial	RTN1
Epithelial	REP15
Epithelial	MUC1
Epithelial	XKR9
Epithelial	RN7SKP127
Epithelial	NRG2
Epithelial	SCGB2A1
Epithelial	RP3-340N1.5
Epithelial	IL3RA
Epithelial	TMEM198
Epithelial	MLPH
Epithelial	MT-RNR1
Epithelial	RAB3B
Epithelial	TTR
Epithelial	PTGS1
Epithelial	SMIM6
Epithelial	CTD-2589M5.4
Epithelial	FAXDC2
Epithelial	FXYD3
Epithelial	ZG16
Epithelial	SLC29A4
Epithelial	IL17RB
Epithelial	TPSG1
Epithelial	CLDN4
Epithelial	PAK3
Epithelial	CYorf17
Epithelial	LYPD8
Epithelial	TM4SF5
Epithelial	CCSER1
Epithelial	S100A6
Epithelial	NPW
Epithelial	CAPN8
Epithelial	GPR55
Epithelial	GALNT5
Epithelial	CEACAM5
Epithelial	TFF2
Epithelial	BEST2
Epithelial	CREB3L1
Epithelial	SERPINA1
Epithelial	TREH
Epithelial	FCGBP
Epithelial	HPGDS
Epithelial	MUC13
Epithelial	AGAP1-IT1
Epithelial	KLK1
Epithelial	CACNA1A
Epithelial	ENTPD8
Epithelial	ZG16B
Epithelial	HCK
Epithelial	SBF2-AS1
Epithelial	SYTL2
Epithelial	CLDN7
Epithelial	FOXA3
Epithelial	ANKRD36C
Epithelial	CLDN8
Epithelial	BCAS1
Epithelial	LGALS9B
Epithelial	CLDN3
Epithelial	SMIM22
Epithelial	GSN
Epithelial	NRTN
Epithelial	C11orf53
Epithelial	PRUNE2
Epithelial	KLB
Epithelial	AVIL
Epithelial	PYY
Epithelial	TSPAN1
Epithelial	CHAD
Epithelial	MLLT3
Epithelial	FAM3D
Epithelial	RASEF
Epithelial	IFI27
Epithelial	RP11-700H6.1
Epithelial	EPCAM
Epithelial	7SK
Epithelial	SPATS2L
Epithelial	MT-ND5
Epithelial	PRSS3
Epithelial	GPRIN2
Epithelial	CHRNA7
Epithelial	RP11-757F18.5
Epithelial	VSIG2
Epithelial	STARD10
Epithelial	ARHGEF38
Epithelial	HIST1H2BG
Epithelial	FAM101A
Epithelial	NPDC1
Epithelial	AMN
Epithelial	PROC
Epithelial	ATP2A3
Epithelial	MXD1
Epithelial	PCDH20
Epithelial	SPINT1
Epithelial	TRIM31
Epithelial	SPINT2
Epithelial	TPM1
Epithelial	GUCA2B
Epithelial	RP11-845C23.2
Epithelial	CST3
Epithelial	CDHR5
Epithelial	SDCBP2
Epithelial	AOC1
Epithelial	ITM2C
Epithelial	RASD2
Epithelial	RNA18S5
Epithelial	GDPD3
Epithelial	LSR
Epithelial	MARCKSL1
Epithelial	GRASP
Epithelial	SERINC2
Epithelial	QSOX1
Epithelial	C15orf48
Epithelial	TP53INP2
Epithelial	TMEM54
Epithelial	C19orf33
Epithelial	TUBB2A
Epithelial	PLA2G10
Epithelial	MYO15B
Epithelial	ERBB3
Epithelial	GALE
Epithelial	MDK
Epithelial	NEUROD1
Epithelial	PLAC8
Epithelial	NEAT1
Epithelial	LINC00842
Epithelial	S100A14
Epithelial	ESPL1
Epithelial	H2AFJ
Epithelial	MISP
Epithelial	CLTB
Epithelial	CFDP1
Epithelial	SMIM14
Epithelial	HIST1H1C
Epithelial	ST14
Epithelial	SLC44A4
Epithelial	CKB
Epithelial	PIGR
Epithelial	KCNQ4
Epithelial	RECQL5
Epithelial	SHB
Epithelial	RP5-821D11.7
Epithelial	KRT20
Epithelial	PART1
Epithelial	CHGB
Epithelial	HTR3E
Epithelial	FEV
Epithelial	TFF3
Epithelial	GNG13
Epithelial	KLK1
Epithelial	MUC2
Epithelial	KRT18
Epithelial	KRT8
Epithelial	REP15
Epithelial	TPSG1
Epithelial	ITLN1
Epithelial	LRRC26
Epithelial	SH2D6
Epithelial	TBX10
Epithelial	SPINK4
Epithelial	LGALS4
Epithelial	VWA5B2
Epithelial	AC009133.21
Epithelial	B4GALNT4
Epithelial	WFDC2
Epithelial	RETNLB
Epithelial	SH2D7
Epithelial	FCGBP
Epithelial	BEST2
Epithelial	CLCA1
Epithelial	MB
Epithelial	AC011523.2
Epithelial	AC093642.3
Epithelial	SERPINA1
Epithelial	KLK3
Epithelial	TRPM5
Epithelial	SCGN
Epithelial	TMEM210
Epithelial	FER1L6
Epithelial	NKX2-2
Epithelial	KLK12
Epithelial	OGDHL
Epithelial	ZG16
Epithelial	KLK11
Epithelial	TMEM61
Epithelial	FFAR4
Epithelial	RP11-93B14.5
Epithelial	CCDC60
Epithelial	SPINK1
Epithelial	FXYD3
Epithelial	TAS1R3
Epithelial	LA16c-321D4.2
Epithelial	CAPN9
Epithelial	STARD10
Epithelial	HEPACAM2
Epithelial	KLK15
Epithelial	SYT7
Epithelial	C2orf70
Epithelial	RNASE1
Epithelial	LRRIQ4
Epithelial	RP11-234B24.2
Epithelial	RP11-363E7.4
Epithelial	REG4
Epithelial	S100A6
Epithelial	LINC00261
Epithelial	SPDEF
Epithelial	RAP1GAP
Epithelial	FAM177B
Epithelial	POU2F3
Epithelial	DSCAML1
Epithelial	KREMEN2
Epithelial	FAM3D
Epithelial	CREB3L1
Epithelial	GPR153
Epithelial	SMIM22
Epithelial	MEGT1
Epithelial	LA16c-395F10.2
Epithelial	MLPH
Epithelial	ANXA13
Epithelial	NPDC1
Epithelial	TGM3
Epithelial	TFF2
Epithelial	EPCAM
Epithelial	RP11-384L8.1
Epithelial	AGR2
Epithelial	GALNT8
Epithelial	AZGP1
Epithelial	IFI27
Epithelial	KLK4
Epithelial	KCNMA1
Epithelial	HOXA-AS3
Epithelial	RAB26
Epithelial	ANO7
Epithelial	ST6GALNAC1
Epithelial	SCGB2A1
Epithelial	PLCXD2
Epithelial	SCG5
Epithelial	TPH1
Epithelial	LINC00570
Epithelial	S100P
Epithelial	CLDN3
Epithelial	ELF3
Epithelial	CACNA2D2
Epithelial	TMEM198
Epithelial	CRYBA2
Epithelial	C15orf48
Epithelial	CA9
Epithelial	CLDN4
Epithelial	ANG
Epithelial	DNAJC12
Epithelial	CCDC108
Epithelial	KIAA1324
Epithelial	CLDN7
Epithelial	FOXA3
Epithelial	MUC1
Epithelial	IL1R2
Epithelial	CTD-2547H18.1
Epithelial	MT-ND5
Epithelial	RNA18S5
Epithelial	MARCKSL1
Epithelial	PIGR
Epithelial	WNK4
Epithelial	CHGA
Epithelial	SPINT2
Epithelial	C2orf82
Epithelial	SLC12A2
Epithelial	ZG16B
Epithelial	RASD1
Epithelial	TFF1
Epithelial	CTD-2589M5.4
Epithelial	IL17RB
Epithelial	GMDS
Epithelial	RN7SKP127
Epithelial	VSIG2
Epithelial	GCG
Epithelial	TMEM141
Epithelial	TPM1
Epithelial	S100A14
Epithelial	RAB27A
Epithelial	HES6
Epithelial	CDC42EP5
Epithelial	GPX2
Epithelial	STXBP5-AS1
Epithelial	MT-ND3
Epithelial	TCEA3
Epithelial	PPP1R1B
Epithelial	ENTPD8
Epithelial	MUC5B
Epithelial	SYTL5
Epithelial	CREB3L4
Epithelial	IGFBP2
Epithelial	TSPAN1
Epithelial	URAD
Epithelial	TSPAN13
Epithelial	LINC00238
Epithelial	COX5B
Epithelial	RAB3B
Epithelial	MUC4
Epithelial	NCMAP
Epithelial	ERN2
Epithelial	MLLT3
Epithelial	ITM2C
Epithelial	PYY
Epithelial	NANS
Epithelial	COX5A
Epithelial	CTA-221G9.11
Epithelial	KCNQ4
Epithelial	FAM183A
Epithelial	NUPR1
Epithelial	C11orf53
Epithelial	C19orf33
Epithelial	AGAP1-IT1
Epithelial	PFKFB4
Epithelial	SMAGP
Epithelial	CKB
Epithelial	CD9
Epithelial	H1F0
Epithelial	ARHGEF38
Epithelial	CDX2
Epithelial	HMGCS2
Epithelial	TMEM54
Epithelial	MT1G
Epithelial	GSN
Epithelial	PROC
Epithelial	PCDH20
Epithelial	PHGR1
Epithelial	FABP1
Epithelial	LGALS4
Epithelial	KRT8
Epithelial	FXYD3
Epithelial	SELENBP1
Epithelial	S100A6
Epithelial	KRT19
Epithelial	CA2
Epithelial	LGALS3
Epithelial	C15orf48
Epithelial	CA1
Epithelial	KRT18
Epithelial	PIGR
Epithelial	CLDN7
Epithelial	CKB
Epithelial	SLC26A2
Epithelial	EPCAM
Epithelial	CES2
Epithelial	ETHE1
Epithelial	C19orf33
Epithelial	HSD11B2
Epithelial	TMEM54
Epithelial	MT1G
Epithelial	S100A14
Epithelial	TSPAN1
Epithelial	HMGCS2
Epithelial	SRI
Epithelial	C10orf99
Epithelial	UQCRQ
Epithelial	CLDN3
Epithelial	COX5B
Epithelial	SMIM22
Epithelial	CHCHD10
Epithelial	ADIRF
Epithelial	CHP2
Epithelial	TST
Epithelial	AKR1C3
Epithelial	SLC26A3
Epithelial	AMN
Epithelial	S100A10
Epithelial	MT1E
Epithelial	MT1M
Epithelial	ATP5G3
Epithelial	KRT20
Epithelial	COX5A
Epithelial	GLDN
Epithelial	IFI27
Epithelial	GPT
Epithelial	FAM3D
Epithelial	TMEM141
Epithelial	TSPAN8
Epithelial	ATP5B
Epithelial	AKR7A3
Epithelial	CYSTM1
Epithelial	PRSS3
Epithelial	VSIG2
Epithelial	AKR1B10
Epithelial	BSG
Epithelial	MYO1A
Epithelial	UQCRC1
Epithelial	GOLM1
Epithelial	ELF3
Epithelial	ID1
Epithelial	SLC44A4
Epithelial	SLC39A5
Epithelial	MVP
Epithelial	CDHR5
Epithelial	CMBL
Epithelial	SLC51B
Epithelial	PKIB
Epithelial	COX6C
Epithelial	CDH17
Epithelial	MS4A12
Epithelial	CDX1
Epithelial	ACADS
Epithelial	TXN
Epithelial	MT2A
Epithelial	SLC25A5
Epithelial	SULT1A1
Epithelial	CYP4F2
Epithelial	SLC22A18AS
Epithelial	DHRS11
Epithelial	ITM2C
Epithelial	ATP1A1
Epithelial	HSPB1
Epithelial	PSCA
Epithelial	MAOA
Epithelial	ABCC3
Epithelial	NDUFA1
Epithelial	FLNB
Epithelial	CKMT1B
Epithelial	CLDN4
Epithelial	AOC1
Epithelial	UGT2B17
Epithelial	CKMT1A
Epithelial	STAP2
Epithelial	PDE4C
Epithelial	C21orf88
Epithelial	MGAT4B
Epithelial	ATP5I
Epithelial	MPST
Epithelial	MGST1
Epithelial	MISP
Epithelial	CISD3
Epithelial	MRPL41
Epithelial	COX7B
Epithelial	S100A16
Epithelial	CYC1
Epithelial	SDCBP2
Epithelial	AGR2
Epithelial	FAM162A
Epithelial	SPINT2
Epithelial	RP11-800A18.4
Epithelial	AQP8
Epithelial	GUCA2A
Epithelial	PLAC8
Epithelial	CA4
Epithelial	CEACAM5
Epithelial	TSPAN1
Epithelial	IFI27
Epithelial	GUCA2B
Epithelial	PHGR1
Epithelial	FABP1
Epithelial	FXYD3
Epithelial	PRAP1
Epithelial	IL32
Epithelial	SLC26A3
Epithelial	CEACAM7
Epithelial	PIGR
Epithelial	SDCBP2
Epithelial	C19orf33
Epithelial	EPCAM
Epithelial	C15orf48
Epithelial	CLDN7
Epithelial	LYPD8
Epithelial	CTD-2228K2.5
Epithelial	SMIM22
Epithelial	LGALS4
Epithelial	CLCA4
Epithelial	KRT20
Epithelial	S100A6
Epithelial	MISP
Epithelial	CA2
Epithelial	CEACAM1
Epithelial	KRT8
Epithelial	TRIM31
Epithelial	CFDP1
Epithelial	CLDN3
Epithelial	PRSS3
Epithelial	ITM2C
Epithelial	KIAA1239
Epithelial	MS4A12
Epithelial	MYO15B
Epithelial	ANPEP
Epithelial	HPGD
Epithelial	CDHR5
Epithelial	RHOC
Epithelial	MYPN
Epithelial	MUC13
Epithelial	SRI
Epithelial	LGALS3
Epithelial	CLDN4
Epithelial	KPNA7
Epithelial	EMP1
Epithelial	VAMP8
Epithelial	CLDN23
Epithelial	HIST1H1C
Epithelial	ELF3
Epithelial	SFN
Epithelial	GPRC5A
Epithelial	HSD17B2
Epithelial	MALL
Epithelial	RP11-116O18.1
Epithelial	SLC51B
Epithelial	PKIB
Epithelial	RP11-48O20.4
Epithelial	NLN
Epithelial	CELA3B
Epithelial	SPINT2
Epithelial	TMEM54
Epithelial	CELA3A
Epithelial	TMIGD1
Epithelial	KRT18
Epithelial	SERINC2
Epithelial	APOBEC3B
Epithelial	RP11-125B21.2
Epithelial	PSORS1C3
Epithelial	TMEM37
Epithelial	GPA33
Epithelial	C11orf86
Epithelial	CDA
Epithelial	MEP1A
Epithelial	CYSTM1
Epithelial	C12orf36
Epithelial	AQP7
Epithelial	CREB3L3
Epithelial	CST3
Epithelial	SLC6A8
Epithelial	RP11-426L16.3
Epithelial	SECTM1
Epithelial	LINC00520
Epithelial	SEPP1
Epithelial	SULT1A2
Epithelial	ASS1
Epithelial	GLTPD2
Epithelial	LINC00955
Epithelial	PPP1R14D
Epithelial	LINC00704
Epithelial	GCNT3
Epithelial	TMEM171
Epithelial	KNG1
Epithelial	ABCG2
Epithelial	CDHR2
Epithelial	RHOF
Epithelial	DHRS9
Epithelial	GLRA4
Epithelial	TM4SF20
Epithelial	SLC9A3R1
Epithelial	PRSS23
Epithelial	CEACAM6
Epithelial	MUC12
Epithelial	MIR4435-1HG
Epithelial	ABCB1
Epithelial	TMPRSS2
Epithelial	SLC51A
Epithelial	PEX26
Epithelial	SPATS2L
Epithelial	MXD1
Epithelial	PPARD
Epithelial	OASL
Epithelial	HHLA2
Epithelial	TMEM45B
Epithelial	CTC-490G23.2
Epithelial	ARL14
Epithelial	LINC00035
Epithelial	GPR110
Epithelial	AOC1
Epithelial	HAS3
Epithelial	RETSAT
Epithelial	ENTPD8
Epithelial	IFNGR2
Epithelial	OAS1
Epithelial	TP53INP2
Epithelial	ISG15
Epithelial	RAB6B
Epithelial	C2orf88
Epithelial	SLC14A2
Epithelial	C1orf106
Epithelial	LAMB3
Epithelial	SAA1
Epithelial	MXI1
Epithelial	ISG20
Epithelial	SLC45A2
Epithelial	APPL2
Epithelial	SLC17A4
Epithelial	AK1
Epithelial	PLAUR
Epithelial	PTPRH
Epithelial	PNPLA2
Epithelial	SLC16A3
Epithelial	B3GNT8
Epithelial	SLC20A1
Epithelial	SMPD1
Epithelial	RP11-202A13.1
Epithelial	SAA2
Epithelial	BMP3
Epithelial	CTB-171A8.1
Epithelial	ABTB2
Epithelial	AQP11
Epithelial	RP11-35P15.1
Epithelial	C8G
Epithelial	RP11-30P6.6
Epithelial	RBP2
Epithelial	SLC6A20
Epithelial	MGAM
Epithelial	MAB21L3
Epithelial	KCNG1
Epithelial	RP11-542M13.2
Epithelial	TCHP
Epithelial	PDZK1IP1
Epithelial	CRYBA2
Epithelial	SCGN
Epithelial	FEV
Epithelial	CHGA
Epithelial	VWA5B2
Epithelial	GCG
Epithelial	SCG5
Epithelial	PCSK1N
Epithelial	TPH1
Epithelial	TTR
Epithelial	NKX2-2
Epithelial	PYY
Epithelial	RTN1
Epithelial	CACNA1A
Epithelial	CADPS
Epithelial	CXXC4
Epithelial	SLC29A4
Epithelial	ARX
Epithelial	ISL1
Epithelial	NEUROD1
Epithelial	CHGB
Epithelial	PELI3
Epithelial	RP11-279F6.1
Epithelial	MLXIPL
Epithelial	RP11-17M24.1
Epithelial	ETV1
Epithelial	GNG4
Epithelial	CYP2W1
Epithelial	RAB3B
Epithelial	MS4A8
Epithelial	RAMP1
Epithelial	CES1
Epithelial	RAB26
Epithelial	CPE
Epithelial	SCT
Epithelial	KIF12
Epithelial	DNAJC12
Epithelial	INSL5
Epithelial	KIAA1456
Epithelial	HOXB8
Epithelial	NPW
Epithelial	C6orf141
Epithelial	HOXB9
Epithelial	NFASC
Epithelial	REG4
Epithelial	MNX1
Epithelial	CACNA1D
Epithelial	KIAA1324
Epithelial	C21orf58
Epithelial	BAIAP3
Epithelial	SYT7
Epithelial	GCH1
Epithelial	C19orf77
Epithelial	TPPP3
Epithelial	TMEM61
Epithelial	SOX4
Epithelial	SYT13
Epithelial	ASCL2
Epithelial	PAM
Epithelial	Z83851.1
Epithelial	DDC
Epithelial	SYP
Epithelial	SEZ6L2
Epithelial	C3orf14
Epithelial	LFNG
Epithelial	IL17RB
Epithelial	ERI3
Epithelial	RBP4
Epithelial	SYBU
Epithelial	MDK
Epithelial	DMXL2
Epithelial	HEPACAM2
Epithelial	FAM174B
Epithelial	RAP1GAP2
Epithelial	WNK4
Epithelial	QPCT
Epithelial	C10orf10
Epithelial	TEAD1
Epithelial	NEURL
Epithelial	PRUNE2
Epithelial	PEMT
Epithelial	COLCA1
Epithelial	RASD1
Epithelial	CCDC24
Epithelial	GUCY2C
Epithelial	PODXL2
Epithelial	SMIM6
Epithelial	FOXD2
Epithelial	HOXB-AS3
Epithelial	NISCH
Epithelial	LXN
Epithelial	RARRES1
Epithelial	ZG16
Epithelial	MUC2
Epithelial	TFF1
Epithelial	TFF3
Epithelial	PHGR1
Epithelial	IFI27
Epithelial	FCGBP
Epithelial	TBX10
Epithelial	FXYD3
Epithelial	AC093642.3
Epithelial	TSPAN1
Epithelial	S100P
Epithelial	LINC01022
Epithelial	GSN
Epithelial	LYPD8
Epithelial	CEACAM5
Epithelial	GPR153
Epithelial	FFAR4
Epithelial	FAM177B
Epithelial	RP11-363E7.4
Epithelial	MUC1
Epithelial	SYT7
Epithelial	TFF2
Epithelial	FER1L6
Epithelial	REP15
Epithelial	KRT18
Epithelial	CLDN4
Epithelial	STXBP5-AS1
Epithelial	FAM3D
Epithelial	KRT8
Epithelial	LGALS4
Epithelial	AC009133.21
Epithelial	MUC13
Epithelial	SMIM6
Epithelial	CLDN7
Epithelial	KREMEN2
Epithelial	IL3RA
Epithelial	ENTPD8
Epithelial	MLPH
Epithelial	MT-RNR1
Epithelial	RN7SKP127
Epithelial	CTD-2589M5.4
Epithelial	TPSG1
Epithelial	SYTL5
Epithelial	CAPN8
Epithelial	ELF3
Epithelial	KLK1
Epithelial	BEST2
Epithelial	S100A6
Epithelial	SYTL2
Epithelial	SLC7A11
Epithelial	CREB3L1
Epithelial	SERPINA1
Epithelial	SCGB2A1
Epithelial	CAPN9
Epithelial	LGALS9B
Epithelial	BCAS1
Epithelial	RAB3B
Epithelial	TM4SF5
Epithelial	UCA1
Epithelial	RP3-340N1.5
Epithelial	ANKRD36C
Epithelial	AGAP1-IT1
Epithelial	NPW
Epithelial	MLLT3
Epithelial	SDCBP2
Epithelial	VSIG2
Epithelial	GALNT5
Epithelial	ZG16B
Epithelial	PLAC8
Epithelial	GUCA2B
Epithelial	CLDN3
Epithelial	RAG1
Epithelial	GPRIN2
Epithelial	AC147651.3
Epithelial	CLDN8
Epithelial	AMN
Epithelial	PRUNE2
Epithelial	NEAT1
Epithelial	RASEF
Epithelial	FAM101A
Epithelial	SPDEF
Epithelial	FOXA3
Epithelial	SDR16C5
Epithelial	MT-RNR2
Epithelial	MFSD4
Epithelial	SPNS2
Epithelial	SCNN1A
Epithelial	MB
Epithelial	TRIM31
Epithelial	GLTPD2
Epithelial	KCNK1
Epithelial	LINC00842
Epithelial	SPATS2L
Epithelial	GDPD3
Epithelial	PCDH20
Epithelial	CHAD
Epithelial	SSTR2
Epithelial	EPCAM
Epithelial	C19orf33
Epithelial	SMIM22
Epithelial	SBF2-AS1
Epithelial	CHRNA7
Epithelial	PARM1
Epithelial	MISP
Epithelial	TUBB2A
Epithelial	MXD1
Epithelial	CDHR5
Epithelial	KAZALD1
Epithelial	CLTB
Epithelial	HIST1H2BG
Epithelial	ITM2C
Epithelial	LGALS9C
Epithelial	NPDC1
Epithelial	GPA33
Epithelial	RNF39
Epithelial	TP53INP2
Epithelial	KRT20
Epithelial	TMEM54
Epithelial	SERINC2
Epithelial	RASD2
Epithelial	DHRS9
Epithelial	PLA2G10
Epithelial	PIGR
Epithelial	MYO15B
Epithelial	GUCA2A
Epithelial	C15orf48
Epithelial	HIST1H1C
Epithelial	LAMB3
Epithelial	STARD10
Epithelial	LSR
Epithelial	CFDP1
Epithelial	RP11-665N17.4
Epithelial	PRSS3
Epithelial	NEDD4L
Epithelial	ITLN1
Epithelial	QSOX1
Epithelial	SLC44A4
Epithelial	GALE
Epithelial	LINC00342
Epithelial	SPINT2
Epithelial	RP11-48O20.4
Epithelial	SMIM14
Epithelial	SPINT1
Epithelial	RHOC
Epithelial	MGLL
Epithelial	TSPAN3
Epithelial	RP11-845C23.2
Epithelial	AGR2
Epithelial	RECQL5
Epithelial	CKB
Epithelial	RP11-757F18.5
Epithelial	CA2
Epithelial	C4orf36
Epithelial	ISG20
Epithelial	DHX32
Epithelial	MUC4
Epithelial	LRRC31
Epithelial	SHH
Epithelial	RP11-92K15.3
Epithelial	USP54
Epithelial	SYTL4
Epithelial	ADM2
Epithelial	HIST1H3D
Epithelial	TEP1
Epithelial	LINC00543
Epithelial	GAREM
Epithelial	FABP1
Epithelial	PHGR1
Epithelial	AQP8
Epithelial	FXYD3
Epithelial	GUCA2A
Epithelial	CA4
Epithelial	KRT8
Epithelial	TSPAN1
Epithelial	SLC26A3
Epithelial	CTD-2228K2.5
Epithelial	GUCA2B
Epithelial	CEACAM5
Epithelial	PLAC8
Epithelial	LYPD8
Epithelial	PIGR
Epithelial	CLDN7
Epithelial	PRAP1
Epithelial	CLCA4
Epithelial	CEACAM7
Epithelial	GPR115
Epithelial	SDCBP2
Epithelial	IFI27
Epithelial	TAC1
Epithelial	TRIM31
Epithelial	C19orf33
Epithelial	CDHR5
Epithelial	ANPEP
Epithelial	MYO15B
Epithelial	MISP
Epithelial	SLC5A11
Epithelial	CEACAM1
Epithelial	KRTAP13-2
Epithelial	CLDN4
Epithelial	SMIM22
Epithelial	ELF3
Epithelial	CA2
Epithelial	KRT20
Epithelial	SLC15A1
Epithelial	C15orf48
Epithelial	SFN
Epithelial	MYPN
Epithelial	TMEM54
Epithelial	KRT18
Epithelial	GPRC5A
Epithelial	RP11-48O20.4
Epithelial	MUC12
Epithelial	MUC13
Epithelial	PDZK1
Epithelial	MS4A12
Epithelial	PRSS3
Epithelial	EPCAM
Epithelial	SLC51B
Epithelial	IL32
Epithelial	HIST1H1C
Epithelial	AMN
Epithelial	DUOX2
Epithelial	CDA
Epithelial	ASS1
Epithelial	RP11-462G2.1
Epithelial	CDHR2
Epithelial	GPA33
Epithelial	NLN
Epithelial	CYP3A4
Epithelial	APOBEC3B
Epithelial	SLC6A8
Epithelial	ST14
Epithelial	MALL
Epithelial	CLDN23
Epithelial	MEP1A
Epithelial	CLDN3
Epithelial	C11orf86
Epithelial	LGALS3
Epithelial	SERINC2
Epithelial	LAMB3
Epithelial	TMEM37
Epithelial	MT-RNR1
Epithelial	TMIGD1
Epithelial	SRI
Epithelial	NEAT1
Epithelial	SULT1A2
Epithelial	TMEM150B
Epithelial	AGPAT2
Epithelial	AQP7
Epithelial	AOC1
Epithelial	PEX26
Epithelial	FAM95B1
Epithelial	RETSAT
Epithelial	GDA
Epithelial	MUC17
Epithelial	GCNT3
Epithelial	ENTPD8
Epithelial	PPP1R14D
Epithelial	SPINT1
Epithelial	SECTM1
Epithelial	EMP1
Epithelial	MYH14
Epithelial	CFDP1
Epithelial	RNA18S5
Epithelial	TJP3
Epithelial	LINC00035
Epithelial	HSD17B2
Epithelial	HPGD
Epithelial	SPINT2
Epithelial	SLC44A4
Epithelial	TMEM45B
Epithelial	TMEM171
Epithelial	NDRG1
Epithelial	PKIB
Epithelial	GNA11
Epithelial	LSR
Epithelial	CTSA
Epithelial	EFNA1
Epithelial	TST
Epithelial	CES2
Epithelial	SPATS2L
Epithelial	RHOC
Epithelial	CYSTM1
Epithelial	SLC26A2
Epithelial	SEPP1
Epithelial	EFCAB5
Epithelial	FABP1
Epithelial	PHGR1
Epithelial	FXYD3
Epithelial	CA2
Epithelial	LGALS4
Epithelial	KRT8
Epithelial	S100A6
Epithelial	CLDN7
Epithelial	TSPAN1
Epithelial	SLC26A2
Epithelial	C15orf48
Epithelial	SLC26A3
Epithelial	KRT20
Epithelial	EPCAM
[truncated: 8,651 more rows]

## Sheet: epithelial
ident	gene
E.Absorptive	PHGR1
E.Absorptive	KRT8
E.Absorptive	LGALS4
E.Absorptive	REN
E.Absorptive	SULT1E1
E.Absorptive	C4BPA
E.Absorptive	FABP1
E.Absorptive	OTOP3
E.Absorptive	CEACAM3
E.Absorptive	KIAA1239
E.Absorptive	MYOM1
E.Absorptive	MSLN
E.Absorptive	FXYD3
E.Absorptive	OTOP2
E.Absorptive	MYPN
E.Absorptive	CA4
E.Absorptive	BEST4
E.Absorptive	CTSE
E.Absorptive	EPCAM
E.Absorptive	SDCBP2
E.Absorptive	KRT18
E.Absorptive	S100A6
E.Absorptive	CLDN3
E.Absorptive	LGALS3
E.Absorptive	CLDN7
E.Absorptive	CPA2
E.Absorptive	CELA3A
E.Absorptive	RP11-416N2.3
E.Absorptive	CA7
E.Absorptive	RP11-116O18.1
E.Absorptive	LYPD8
E.Absorptive	CELA3B
E.Absorptive	RP11-10N16.2
E.Absorptive	CLDN4
E.Absorptive	TSPAN1
E.Absorptive	RP11-227H15.4
E.Absorptive	ADCY5
E.Absorptive	RP11-1220K2.2
E.Absorptive	C15orf48
E.Absorptive	KRT20
E.Absorptive	C12orf36
E.Absorptive	CEACAM6
E.Absorptive	AQP7
E.Absorptive	KPNA7
E.Absorptive	PIGR
E.Absorptive	LINC00520
E.Absorptive	GPR37L1
E.Absorptive	CEACAM5
E.Absorptive	GUCA2A
E.Absorptive	PTPRR
E.Absorptive	ELF3
E.Absorptive	SLC15A1
E.Absorptive	GLRA4
E.Absorptive	LINC00955
E.Absorptive	MEIS1
E.Absorptive	PRSS3
E.Absorptive	SAA2
E.Absorptive	LINC00704
E.Absorptive	RAB6B
E.Absorptive	GUCA2B
E.Absorptive	CDA
E.Absorptive	RP1-35C21.1
E.Absorptive	ASPRV1
E.Absorptive	S100A10
E.Absorptive	APOBEC1
E.Absorptive	TMEM54
E.Absorptive	EMP1
E.Absorptive	KNG1
E.Absorptive	SMIM22
E.Absorptive	CDHR2
E.Absorptive	CIDEC
E.Absorptive	AQP12A
E.Absorptive	SPIB
E.Absorptive	CA2
E.Absorptive	C19orf33
E.Absorptive	SERPINB5
E.Absorptive	SSUH2
E.Absorptive	RP11-1399P15.1
E.Absorptive	LINGO1
E.Absorptive	C11orf86
E.Absorptive	RP11-798K3.2
E.Absorptive	SECTM1
E.Absorptive	SLC14A2
E.Absorptive	CLCA4
E.Absorptive	CYSTM1
E.Absorptive	ITM2C
E.Absorptive	GPR110
E.Absorptive	TM4SF20
E.Absorptive	CEACAM1
E.Absorptive	IFI27
E.Absorptive	MUC13
E.Absorptive	GPR115
E.Absorptive	ABCG2
E.Absorptive	RP11-771K4.1
E.Absorptive	SRI
E.Absorptive	SLC5A11
E.Absorptive	CEACAM7
E.Absorptive	MEP1A
E.Absorptive	TRIM31
E.Absorptive	ALDOB
E.Absorptive	HSD17B2
E.Absorptive	NLN
E.Absorptive	MISP
E.Absorptive	AOC1
E.Absorptive	C10orf99
E.Absorptive	CLDN23
E.Absorptive	CDHR5
E.Absorptive	PLAC8
E.Absorptive	GPA33
E.Absorptive	MYO15B
E.Absorptive	MGAM
E.Absorptive	MALL
E.Absorptive	HPGD
E.Absorptive	SERINC2
E.Absorptive	TMIGD1
E.Absorptive	AC069277.2
E.Absorptive	GPRC5A
E.Absorptive	HRCT1
E.Absorptive	SULT1A2
E.Absorptive	PRAP1
E.Absorptive	DMBT1
E.Absorptive	SLC6A8
E.Absorptive	DHRS9
E.Absorptive	PPP1R14D
E.Absorptive	RP11-48O20.4
E.Absorptive	HIST1H1C
E.Absorptive	TMEM45B
E.Absorptive	TSPAN8
E.Absorptive	APOBEC3B
E.Absorptive	MS4A12
E.Absorptive	TP53INP2
E.Absorptive	FAM3D
E.Absorptive	KRT19
E.Absorptive	TMEM171
E.Absorptive	STAP2
E.Absorptive	TST
E.Absorptive	PRR15L
E.Absorptive	TMEM37
E.Absorptive	AMN
E.Absorptive	SPINT1
E.Absorptive	TMPRSS2
E.Absorptive	LAMB3
E.Absorptive	GCNT3
E.Absorptive	SLC22A18
E.Absorptive	LINC00035
E.Absorptive	LINC00483
E.Absorptive	ANPEP
E.Absorptive	PKIB
E.Absorptive	SLC51B
E.Absorptive	AQP8
E.Absorptive	CHP2
E.Absorptive	RHOF
E.Absorptive	CTD-2228K2.5
E.Absorptive	MYH14
E.Absorptive	AGPAT2
E.Absorptive	EFNA1
E.Absorptive	CCL15
E.Absorptive	C2orf88
E.Absorptive	C8G
E.Absorptive	MDK
E.Absorptive	SLC26A3
E.Absorptive	CCNYL1
E.Absorptive	RHOV
E.Absorptive	MT1H
E.Absorptive	RP11-567C2.1
E.Absorptive	DAO
E.Absorptive	MEP1B
E.Absorptive	RP11-209E8.1
E.Absorptive	GDPD2
E.Absorptive	KRT12
E.Absorptive	PLA2G12B
E.Absorptive	SLC30A10
E.Absorptive	CTC-490G23.2
E.Absorptive	KRT14
E.Absorptive	CYP2C9
E.Absorptive	SLC51A
E.Absorptive	RP11-59E19.1
E.Absorptive	HSPB3
E.Absorptive	LINC00974
E.Absorptive	SLC26A2
E.Absorptive	CDKN2B
E.Absorptive	TRPM6
E.Absorptive	SLC6A19
E.Absorptive	HSD3B2
E.Absorptive	ABTB2
E.Absorptive	RP11-542M13.2
E.Absorptive	CES2
E.Absorptive	USP2
E.Absorptive	TUBAL3
E.Absorptive	FAM151A
E.Absorptive	CTD-2566J3.1
E.Absorptive	SGK2
E.Absorptive	CLCN2
E.Absorptive	FAM132A
E.Absorptive	HKDC1
E.Absorptive	CDKN2B-AS1
E.Absorptive	ALPI
E.Absorptive	COL17A1
E.Absorptive	PDZK1
E.Absorptive	SLC17A4
E.Absorptive	TEX11
E.Absorptive	RP11-125B21.2
E.Absorptive	XDH
E.Absorptive	C1QTNF1-AS1
E.Absorptive	LHX4
E.Absorptive	HHLA2
E.Absorptive	KRT13
E.Absorptive	SLC1A7
E.Absorptive	HS3ST6
E.Absorptive	WSCD1
E.Absorptive	GDA
E.Absorptive	KRTAP13-2
E.Absorptive	RP11-800A18.4
E.Absorptive	BMP3
E.Absorptive	S100A14
E.Absorptive	CDH17
E.Absorptive	EDN2
E.Absorptive	ETHE1
E.Absorptive	AKR1B10
E.Absorptive	SELENBP1
E.Absorptive	DHRS11
E.Absorptive	SLC44A4
E.Absorptive	SFN
E.Absorptive	SLC22A18AS
E.Absorptive	EFNA2
E.Absorptive	HMGCS2
E.Absorptive	SULT1A1
E.Absorptive	CKB
E.Absorptive	CA1
E.Absorptive	AKR1C3
E.Absorptive	GNA11
E.Absorptive	PRR15
E.Absorptive	RETSAT
E.Absorptive	FLNB
E.Absorptive	USP2-AS1
E.Absorptive	HSD11B2
E.Absorptive	PCK1
E.Absorptive	NDRG1
E.Absorptive	ST14
E.Absorptive	SPINT2
E.Absorptive	MVP
E.Absorptive	LRRC19
E.Absorptive	RP11-30P6.6
E.Absorptive	MT1G
E.Absorptive	LL22NC03-32F9.1
E.Absorptive	CYP2B6
E.Absorptive	RP11-511I2.2
E.Absorptive	MT1E
E.Absorptive	TRIM40
E.Absorptive	HAS3
E.Absorptive	AC011298.2
E.Secretory	SCGN
E.Secretory	FEV
E.Secretory	GNG13
E.Secretory	VWA5B2
E.Secretory	HTR3E
E.Secretory	TRPM5
E.Secretory	CRYBA2
E.Secretory	HTR3C
E.Secretory	AC093642.3
E.Secretory	POU2F3
E.Secretory	OGDHL
E.Secretory	TNNI1
E.Secretory	SH2D7
E.Secretory	TBX10
E.Secretory	SH2D6
E.Secretory	B4GALNT4
E.Secretory	TFF3
E.Secretory	LINC01022
E.Secretory	KRT18
E.Secretory	FAM177B
E.Secretory	TFF1
E.Secretory	SSTR2
E.Secretory	KREMEN2
E.Secretory	KRT8
E.Secretory	BMX
E.Secretory	TPH1
E.Secretory	HMX2
E.Secretory	NKX2-2
E.Secretory	S100P
E.Secretory	RP11-363E7.4
E.Secretory	CAMP
E.Secretory	FFAR4
E.Secretory	GCG
E.Secretory	AZGP1
E.Secretory	SYTL5
E.Secretory	TAS1R3
E.Secretory	GFI1B
E.Secretory	NCMAP
E.Secretory	GPR153
E.Secretory	MUC2
E.Secretory	STXBP5-AS1
E.Secretory	RP11-93B14.5
E.Secretory	FER1L6
E.Secretory	RP11-498E2.9
E.Secretory	KLK11
E.Secretory	SCG5
E.Secretory	CHGA
E.Secretory	SYT7
E.Secretory	KRT7
E.Secretory	KLHDC7A
E.Secretory	PSTPIP2
E.Secretory	ELF3
E.Secretory	RNF39
E.Secretory	ARX
E.Secretory	IGSF21
E.Secretory	PRSS22
E.Secretory	AC009133.21
E.Secretory	RP11-384L8.1
E.Secretory	RTN1
E.Secretory	REP15
E.Secretory	MUC1
E.Secretory	XKR9
E.Secretory	RN7SKP127
E.Secretory	NRG2
E.Secretory	SCGB2A1
E.Secretory	RP3-340N1.5
E.Secretory	IL3RA
E.Secretory	TMEM198
E.Secretory	MLPH
E.Secretory	MT-RNR1
E.Secretory	RAB3B
E.Secretory	TTR
E.Secretory	PTGS1
E.Secretory	SMIM6
E.Secretory	CTD-2589M5.4
E.Secretory	FAXDC2
E.Secretory	FXYD3
E.Secretory	ZG16
E.Secretory	SLC29A4
E.Secretory	IL17RB
E.Secretory	TPSG1
E.Secretory	CLDN4
E.Secretory	PAK3
E.Secretory	CYorf17
E.Secretory	LYPD8
E.Secretory	TM4SF5
E.Secretory	CCSER1
E.Secretory	S100A6
E.Secretory	NPW
E.Secretory	CAPN8
E.Secretory	GPR55
E.Secretory	GALNT5
E.Secretory	CEACAM5
E.Secretory	TFF2
E.Secretory	BEST2
E.Secretory	CREB3L1
E.Secretory	SERPINA1
E.Secretory	TREH
E.Secretory	FCGBP
E.Secretory	HPGDS
E.Secretory	MUC13
E.Secretory	AGAP1-IT1
E.Secretory	KLK1
E.Secretory	CACNA1A
E.Secretory	ENTPD8
E.Secretory	ZG16B
E.Secretory	HCK
E.Secretory	SBF2-AS1
E.Secretory	SYTL2
E.Secretory	CLDN7
E.Secretory	FOXA3
E.Secretory	ANKRD36C
E.Secretory	CLDN8
E.Secretory	BCAS1
E.Secretory	LGALS9B
E.Secretory	CLDN3
E.Secretory	SMIM22
E.Secretory	GSN
E.Secretory	NRTN
E.Secretory	C11orf53
E.Secretory	PRUNE2
E.Secretory	KLB
E.Secretory	AVIL
E.Secretory	PYY
E.Secretory	TSPAN1
E.Secretory	CHAD
E.Secretory	MLLT3
E.Secretory	FAM3D
E.Secretory	RASEF
E.Secretory	IFI27
E.Secretory	RP11-700H6.1
E.Secretory	EPCAM
E.Secretory	7SK
E.Secretory	SPATS2L
E.Secretory	MT-ND5
E.Secretory	PRSS3
E.Secretory	GPRIN2
E.Secretory	CHRNA7
E.Secretory	RP11-757F18.5
E.Secretory	VSIG2
E.Secretory	STARD10
E.Secretory	ARHGEF38
E.Secretory	HIST1H2BG
E.Secretory	FAM101A
E.Secretory	NPDC1
E.Secretory	AMN
E.Secretory	PROC
E.Secretory	ATP2A3
E.Secretory	MXD1
E.Secretory	PCDH20
E.Secretory	SPINT1
E.Secretory	TRIM31
E.Secretory	SPINT2
E.Secretory	TPM1
E.Secretory	GUCA2B
E.Secretory	RP11-845C23.2
E.Secretory	CST3
E.Secretory	CDHR5
E.Secretory	SDCBP2
E.Secretory	AOC1
E.Secretory	ITM2C
E.Secretory	RASD2
E.Secretory	RNA18S5
E.Secretory	GDPD3
E.Secretory	LSR
E.Secretory	MARCKSL1
E.Secretory	GRASP
E.Secretory	SERINC2
E.Secretory	QSOX1
E.Secretory	C15orf48
E.Secretory	TP53INP2
E.Secretory	TMEM54
E.Secretory	C19orf33
E.Secretory	TUBB2A
E.Secretory	PLA2G10
E.Secretory	MYO15B
E.Secretory	ERBB3
E.Secretory	GALE
E.Secretory	MDK
E.Secretory	NEUROD1
E.Secretory	PLAC8
E.Secretory	NEAT1
E.Secretory	LINC00842
E.Secretory	S100A14
E.Secretory	ESPL1
E.Secretory	H2AFJ
E.Secretory	MISP
E.Secretory	CLTB
E.Secretory	CFDP1
E.Secretory	SMIM14
E.Secretory	HIST1H1C
E.Secretory	ST14
E.Secretory	SLC44A4
E.Secretory	CKB
E.Secretory	PIGR
E.Secretory	KCNQ4
E.Secretory	RECQL5
E.Secretory	SHB
E.Secretory	RP5-821D11.7
E.Secretory	KRT20
E.Secretory	PART1
E.Secretory	CHGB
E.Secretory	ITLN1
E.Secretory	LRRC26
E.Secretory	SPINK4
E.Secretory	LGALS4
E.Secretory	WFDC2
E.Secretory	RETNLB
E.Secretory	CLCA1
E.Secretory	MB
E.Secretory	AC011523.2
E.Secretory	KLK3
E.Secretory	TMEM210
E.Secretory	KLK12
E.Secretory	TMEM61
E.Secretory	CCDC60
E.Secretory	SPINK1
E.Secretory	LA16c-321D4.2
E.Secretory	CAPN9
E.Secretory	HEPACAM2
E.Secretory	KLK15
E.Secretory	C2orf70
E.Secretory	RNASE1
E.Secretory	LRRIQ4
E.Secretory	RP11-234B24.2
E.Secretory	REG4
E.Secretory	LINC00261
E.Secretory	SPDEF
E.Secretory	RAP1GAP
E.Secretory	DSCAML1
E.Secretory	MEGT1
E.Secretory	LA16c-395F10.2
E.Secretory	ANXA13
E.Secretory	TGM3
E.Secretory	AGR2
E.Secretory	GALNT8
E.Secretory	KLK4
E.Secretory	KCNMA1
E.Secretory	HOXA-AS3
E.Secretory	RAB26
E.Secretory	ANO7
E.Secretory	ST6GALNAC1
E.Secretory	PLCXD2
E.Secretory	LINC00570
E.Secretory	CACNA2D2
E.Secretory	CA9
E.Secretory	ANG
E.Secretory	DNAJC12
E.Secretory	CCDC108
E.Secretory	KIAA1324
E.Secretory	IL1R2
E.Secretory	CTD-2547H18.1
E.Secretory	WNK4
E.Secretory	C2orf82
E.Secretory	SLC12A2
E.Secretory	RASD1
E.Secretory	GMDS
E.Secretory	TMEM141
E.Secretory	RAB27A
E.Secretory	HES6
E.Secretory	CDC42EP5
E.Secretory	GPX2
E.Secretory	MT-ND3
E.Secretory	TCEA3
E.Secretory	PPP1R1B
E.Secretory	MUC5B
E.Secretory	CREB3L4
E.Secretory	IGFBP2
E.Secretory	URAD
E.Secretory	TSPAN13
E.Secretory	LINC00238
E.Secretory	COX5B
E.Secretory	MUC4
E.Secretory	ERN2
E.Secretory	NANS
E.Secretory	COX5A
E.Secretory	CTA-221G9.11
E.Secretory	FAM183A
E.Secretory	NUPR1
E.Secretory	PFKFB4
E.Secretory	SMAGP
E.Secretory	CD9
E.Secretory	H1F0
E.Secretory	CDX2
E.Secretory	HMGCS2
E.Secretory	MT1G
E.Proliferative	GPX2
E.Proliferative	EPCAM
E.Proliferative	SMOC2
E.Proliferative	KRT18
E.Proliferative	LEFTY1
E.Proliferative	ASCL2
E.Proliferative	RPL10A
E.Proliferative	CDCA7
E.Proliferative	C17orf76-AS1
E.Proliferative	CAPN6
E.Proliferative	CYP4X1
E.Proliferative	PRDX5
E.Proliferative	CLDN3
E.Proliferative	OXGR1
E.Proliferative	RPL37A
E.Proliferative	CYP2W1
E.Proliferative	GAS5
E.Proliferative	PPP1R1B
E.Proliferative	NUPR1
E.Proliferative	RGMB
E.Proliferative	PIGR
E.Proliferative	LGR5
E.Proliferative	NRXN2
E.Proliferative	FMN2
E.Proliferative	MARCKSL1
E.Proliferative	TERT
E.Proliferative	RPL36A
E.Proliferative	CPXM2
E.Proliferative	COX5A
E.Proliferative	TMSB10
E.Proliferative	NR0B2
E.Proliferative	RPS7
E.Proliferative	RP11-84C10.4
E.Proliferative	TSPAN8
E.Proliferative	CD9
E.Proliferative	C1orf95
E.Proliferative	EPHB3
E.Proliferative	RPS2
E.Proliferative	RPL3
E.Proliferative	PTPRO
E.Proliferative	RP11-219E7.4
E.Proliferative	ETS2
E.Proliferative	RPS3A
E.Proliferative	RPL5
E.Proliferative	RPSA
E.Proliferative	AQP1
E.Proliferative	ELF3
E.Proliferative	SLC7A2
E.Proliferative	ALDH1B1
E.Proliferative	SHISA9
E.Proliferative	SLC12A2
E.Proliferative	SLC39A2
E.Proliferative	HNRNPA1
E.Proliferative	HMGCS2
E.Proliferative	IMPDH2
E.Proliferative	RP11-290L1.2
E.Proliferative	GYLTL1B
E.Proliferative	CLDN4
E.Proliferative	RPS6
E.Proliferative	RPL31
E.Proliferative	C10orf99
E.Proliferative	HOXB8
E.Proliferative	OLFM4
E.Proliferative	RPS4X
E.Proliferative	SPINK1
E.Proliferative	SP5
E.Proliferative	RPS21
E.Proliferative	AP003774.1
E.Proliferative	TXN
E.Proliferative	AP000344.3
E.Proliferative	COX4I1
E.Proliferative	NOS2
E.Proliferative	H3F3A
E.Proliferative	SPINT2
E.Proliferative	RP11-760H22.2
E.Proliferative	RPS9
E.Proliferative	RARRES2
E.Proliferative	KANK4
E.Proliferative	STK33
E.Proliferative	DMRTA1
E.Proliferative	SLC25A6
E.Proliferative	RPLP0
E.Proliferative	JPH1
E.Proliferative	FERMT1
E.Proliferative	PRKAA2
E.Proliferative	DACT2
E.Proliferative	LRRC36
E.Proliferative	STXBP6
E.Proliferative	SLCO5A1
E.Proliferative	C5orf38
E.Proliferative	SLC28A3
E.Proliferative	ART3
E.Proliferative	RPL14
E.Proliferative	CELF5
E.Proliferative	C1QBP
E.Proliferative	KCNN4
E.Proliferative	GMPR
E.Proliferative	ADAM32
E.Proliferative	TDGF1
E.Proliferative	UQCRH
E.Proliferative	EPHB2
E.Proliferative	PTGDR
E.Proliferative	TMPRSS13
E.Proliferative	ATP5G1
E.Proliferative	CDK6
E.Proliferative	FBL
E.Proliferative	ATP1A1
E.Proliferative	MYB
E.Proliferative	LGR6
E.Proliferative	STARD10
E.Proliferative	SUCLG1
E.Proliferative	MYC
E.Proliferative	TRABD2A
E.Proliferative	LDHB
E.Proliferative	SELENBP1
E.Proliferative	QTRT1
E.Proliferative	C19orf48
E.Proliferative	FAM3D
E.Proliferative	PHB
E.Proliferative	PDZK1IP1
E.Proliferative	KIAA1324
E.Proliferative	KRTCAP3
E.Proliferative	TMEM141
E.Proliferative	RP11-435O5.2
E.Proliferative	ZNF814
E.Proliferative	C15orf48
E.Proliferative	AGR2
E.Proliferative	MGST1
E.Proliferative	APEX1
E.Proliferative	RNF43
E.Proliferative	SOX9
E.Proliferative	NOX1
E.Proliferative	GPR160
E.Proliferative	SOX4
E.Proliferative	RP11-519G16.5
E.Proliferative	CDX1
E.Proliferative	RNF186
E.Proliferative	ARSE
E.Proliferative	CDHR1
E.Proliferative	CDX2
E.Proliferative	HSPD1
E.Proliferative	HMGA1
E.Proliferative	KLF5
E.Proliferative	TGIF1
E.Proliferative	BEX2
E.Proliferative	ADH5
E.Proliferative	PRDX3
E.Proliferative	EXOSC5
E.Proliferative	NOB1
E.Proliferative	PAICS
E.Proliferative	KLK1
E.Proliferative	SNX32
E.Proliferative	FAM84A
E.Proliferative	EPB41L4A-AS1
E.Proliferative	EIF3D
E.Proliferative	G0S2
E.Proliferative	MT1G
E.Proliferative	ADCK3
E.Proliferative	MT1E
E.Proliferative	NGFRAP1
E.Proliferative	REPIN1
E.Proliferative	RPSAP58
E.Proliferative	SMAGP
E.Proliferative	TKT
E.Proliferative	CDK4
E.Proliferative	EBPL
E.Proliferative	FAM201A
E.Proliferative	MRPS35
E.Proliferative	LPCAT3
E.Proliferative	LGALS4
E.Proliferative	LGALS3
E.Proliferative	COX5B
E.Proliferative	CLDN7
E.Proliferative	KCNE2
E.Proliferative	S100A14
E.Proliferative	ATP2C2
E.Proliferative	ATP5G3
E.Proliferative	PRAC1
E.Proliferative	RP5-1092A3.4
E.Proliferative	CHCHD10
E.Proliferative	MUC4
E.Proliferative	NXPE4
E.Proliferative	PLA2G2A
E.Proliferative	SLC39A5
E.Proliferative	IGFBP2
E.Proliferative	CYC1
E.Proliferative	CFTR
E.Proliferative	UGT2A3
E.Proliferative	HOXB9
E.Proliferative	C2orf82
E.Proliferative	UGT2B17
E.Proliferative	KRT19
E.Proliferative	MUC5B
E.Proliferative	CA2
E.Proliferative	COX6C
E.Proliferative	ATP5B
E.Proliferative	TCEA3
E.Proliferative	CMTM4
E.Proliferative	MT-TP
E.Proliferative	MECOM
E.Proliferative	RNA18S5
E.Proliferative	TSPO
E.Proliferative	C9orf152
E.Proliferative	REG1A
E.Proliferative	GOLM1
E.Proliferative	CKB
E.Proliferative	LAD1
E.Proliferative	DDC
E.Proliferative	UQCRQ
E.Proliferative	B3GNT7
E.Proliferative	MRPL12
E.Proliferative	FABP5
E.Proliferative	EFNA5
E.Proliferative	SUCLG2
E.Proliferative	CISD3
E.Proliferative	CKMT1B
E.Proliferative	RAB25
E.Proliferative	PRR22
E.Proliferative	ETHE1
E.Proliferative	CKMT1A
E.Proliferative	AKR1C3
E.Proliferative	MT-ND3
E.Proliferative	EHF
E.Proliferative	S100A16
E.Proliferative	MAOA
E.Proliferative	MLEC
E.Proliferative	ARHGEF28
E.Proliferative	GJB1
E.Proliferative	ERN2
E.Proliferative	DNPH1
E.Proliferative	UQCRC1
E.Proliferative	S100A10
E.Proliferative	SMIM22
E.Proliferative	COX6B1
E.Proliferative	C19orf33
E.Proliferative	ATP5I
E.Proliferative	TIMM13
E.Proliferative	MT-ND6
E.Proliferative	FAM195A
E.Proliferative	SLC25A5
E.Proliferative	MPST
E.Proliferative	NANS
E.Proliferative	SRI
E.Proliferative	CES2
E.Proliferative	FAM162A
E.Proliferative	AMN
E.Proliferative	COX7B
E.Proliferative	COX8A
E.Proliferative	TUFM
E.Proliferative	TMEM54
E.Proliferative	MPC2
E.Proliferative	DDT
E.Proliferative	ITM2C
E.Proliferative	ATPIF1
E.Proliferative	KRT8
E.Proliferative	S100A6
E.Proliferative	FXYD3
E.Proliferative	COX7C
E.Proliferative	RPS24
E.Proliferative	COX7A2
E.Proliferative	UQCR10
E.Proliferative	OSBP2
E.Proliferative	DBI
E.Proliferative	NDUFA1
E.Proliferative	RPS8
E.Proliferative	COX6A1
E.Proliferative	HINT1
E.Proliferative	RPS29
E.Proliferative	RPS26
E.Proliferative	RPL18A
E.Proliferative	URAD
E.Proliferative	LL22NC03-86G7.1
E.Proliferative	RPS10
E.Proliferative	ATP13A4
E.Proliferative	MGST3
E.Proliferative	CTC-251D13.1
E.Proliferative	RPS12
E.Proliferative	RPL36
E.Proliferative	ATP5J2
E.Proliferative	ATP5D
E.Proliferative	USMG5
E.Proliferative	ADIRF
E.Proliferative	AGMO
E.Proliferative	NDUFS5
E.Proliferative	UQCRFS1
E.Proliferative	LCN2
E.Proliferative	CYSTM1
E.Proliferative	SLIRP
E.Proliferative	PYCARD
E.Proliferative	AKR7A3
E.Proliferative	TSPAN1
E.Proliferative	AKR1B10
E.Proliferative	PXMP2
E.Proliferative	TST
E.Proliferative	PRSS3
E.Proliferative	TMEM261
E.Proliferative	ATP5EP2
E.Proliferative	MESP1
E.Proliferative	SLPI
E.Proliferative	MUC1
E.Proliferative	SLC26A2
E.Proliferative	PDE4C
E.Proliferative	MT1X
E.Proliferative	VSIG2
E.Proliferative	SLC22A18AS
E.Proliferative	GPT
E.Proliferative	LGALS2
E.Proliferative	PKIB
E.Proliferative	MT1M
E.Proliferative	MRPS25
E.Proliferative	AC009501.4
E.Proliferative	PCK1

## Sheet: specific_markers
ident	gene
Enterocyte	OTOP3
Enterocyte	BEST4
Enterocyte	CA7
Enterocyte	PHGR1
Enterocyte	OTOP2
Enterocyte	MSLN
Enterocyte	SULT1E1
Enterocyte	KRT8
Enterocyte	REN
Enterocyte	CTSE
Enterocyte	SPIB
Enterocyte	CEACAM3
Enterocyte	MYOM1
Enterocyte	C4BPA
Enterocyte	LGALS4
Enterocyte	ADCY5
Enterocyte	RP11-416N2.3
Enterocyte	FABP1
Enterocyte	FXYD3
Enterocyte	MT1G
Enterocyte	RP11-771K4.1
Enterocyte	SERPINB5
Enterocyte	KRT18
Enterocyte	MEIS1
Enterocyte	PCSK1N
Enterocyte	DMBT1
Enterocyte	GFI1B
Enterocyte	NEURL
Enterocyte	CLGN
Enterocyte	LGALS3
Enterocyte	KRT19
Enterocyte	CA4
Enterocyte	CLDN3
Enterocyte	S100A6
Enterocyte	EPCAM
Enterocyte	CLDN7
Enterocyte	MT2A
Enterocyte	HES4
Enterocyte	AC069277.2
Enterocyte	MT1E
Enterocyte	NBPF14
Enterocyte	CLDN4
Enterocyte	SDCBP2
Enterocyte	LINC00694
Enterocyte	S100A10
Enterocyte	C2orf54
Enterocyte	MT1H
Enterocyte	RHOV
Enterocyte	LINGO1
Enterocyte	TSPAN1
Enterocyte	ADAMTS14
Enterocyte	VWC2
Enterocyte	C15orf48
Enterocyte	CTD-2319I12.1
Enterocyte	ELF3
Enterocyte	CPA2
Enterocyte	C10orf99
Enterocyte	MT1X
Enterocyte	HRCT1
Enterocyte	PIGR
Enterocyte	LYPD8
Enterocyte	PROX1
Enterocyte	UNC5C
Enterocyte	TMEM54
Enterocyte	KRT20
Enterocyte	SLC2A5
Enterocyte	CDK18
Enterocyte	RP11-798K3.2
Enterocyte	HEPACAM2
Enterocyte	CCL23
Enterocyte	DOCK4
Enterocyte	KCNIP4
Enterocyte	NOTCH2NL
Enterocyte	LUZP2
Enterocyte	CYSTM1
Enterocyte	CPA6
Enterocyte	PRSS3
Enterocyte	ITM2C
Enterocyte	SRI
Enterocyte	NBPF10
Enterocyte	MT1M
Enterocyte	NOTCH2
Enterocyte	KRT13
Enterocyte	RP11-17M24.1
Enterocyte	CST3
Enterocyte	CASP16
Enterocyte	SMIM22
Enterocyte	RP11-416N2.4
Enterocyte	GUCA2A
Enterocyte	CEACAM6
Enterocyte	CKB
Enterocyte	RNA18S5
Enterocyte	IFI27
Enterocyte	CEACAM5
Enterocyte	SCRN1
Enterocyte	CA2
Enterocyte	ACPP
Enterocyte	CCNYL1
Enterocyte	NPY1R
Enterocyte	S100A14
Enterocyte	C19orf33
Enterocyte	TSPAN8
Enterocyte	SCIN
Enterocyte	AOC1
Enterocyte	MT1F
Enterocyte	ETHE1
Enterocyte	HSPB1
Enterocyte	STAP2
Enterocyte	SPINT2
Enterocyte	PRR15L
Enterocyte	ID1
Enterocyte	VSIG2
Enterocyte	CDX1
Enterocyte	GPRC5C
Enterocyte	MPST
Enterocyte	MUC13
Enterocyte	FAM3D
Enterocyte	GPA33
Enterocyte	TST
Enterocyte	CCL15
Enterocyte	CEACAM1
Enterocyte	MISP
Enterocyte	CDHR2
Enterocyte	HMGCS2
Enterocyte	GUCA2B
Enterocyte	HSD17B2
Enterocyte	SERINC2
Enterocyte	TMEM176A
Enterocyte	CDHR5
Enterocyte	CHP2
Enterocyte	SLC22A18
Enterocyte	CDH17
Enterocyte	SPINT1
Enterocyte	MMEL1
Enterocyte	AMN
Enterocyte	MDK
Enterocyte	PLAC8
Enterocyte	PHLDA2
Enterocyte	TDP2
Enterocyte	CHRM3
Enterocyte	CEACAM7
Cycling TA	LGALS4
Cycling TA	SPC25
Cycling TA	CKAP2L
Cycling TA	SKA1
Cycling TA	TICRR
Cycling TA	CENPA
Cycling TA	NCAPG
Cycling TA	CDC25C
Cycling TA	PBK
Cycling TA	UBE2C
Cycling TA	C17orf53
Cycling TA	BIRC5
Cycling TA	KIF18B
Cycling TA	TPX2
Cycling TA	RRM2
Cycling TA	C15orf48
Cycling TA	AUNIP
Cycling TA	AURKB
Cycling TA	HJURP
Cycling TA	NCAPH
Cycling TA	CCNA2
Cycling TA	ASPM
Cycling TA	AP000251.3
Cycling TA	PKMYT1
Cycling TA	FAM64A
Cycling TA	PIGR
Cycling TA	KIF4A
Cycling TA	CCNF
Cycling TA	KIF20A
Cycling TA	TOP2A
Cycling TA	SGOL1
Cycling TA	AGR2
Cycling TA	TK1
Cycling TA	PLK1
Cycling TA	CDC20
Cycling TA	HIST1H2AJ
Cycling TA	KIF15
Cycling TA	NEK2
Cycling TA	MELK
Cycling TA	KIF2C
Cycling TA	NUSAP1
Cycling TA	CDKN3
Cycling TA	RAD54L
Cycling TA	SAPCD2
Cycling TA	GTSE1
Cycling TA	MND1
Cycling TA	CDCA2
Cycling TA	EPCAM
Cycling TA	CENPM
Cycling TA	CDC45
Cycling TA	CDCA3
Cycling TA	NDC80
Cycling TA	E2F8
Cycling TA	CEP55
Cycling TA	OIP5
Cycling TA	BUB1B
Cycling TA	FOXM1
Cycling TA	CENPI
Cycling TA	RTKN2
Cycling TA	CDCA5
Cycling TA	ORC1
Cycling TA	DLGAP5
Cycling TA	EXO1
Cycling TA	CDK1
Cycling TA	ANLN
Cycling TA	HIST1H1B
Cycling TA	CENPF
Cycling TA	PTTG2
Cycling TA	DEPDC1
Cycling TA	ARHGAP11A
Cycling TA	CASC5
Cycling TA	KIF23
Cycling TA	BUB1
Cycling TA	ASF1B
Cycling TA	CENPE
Cycling TA	MKI67
Cycling TA	RECQL4
Cycling TA	PSRC1
Cycling TA	E2F1
Cycling TA	MYBL2
Cycling TA	ERCC6L
Cycling TA	STMND1
Cycling TA	CENPW
Cycling TA	C21orf58
Cycling TA	KIFC1
Cycling TA	GINS1
Cycling TA	STMN1
Cycling TA	TROAP
Cycling TA	GPX2
Cycling TA	SPC24
Cycling TA	FAM111B
Cycling TA	TYMS
Cycling TA	PRC1
Cycling TA	C16orf59
Cycling TA	E2F7
Cycling TA	HMGB2
Cycling TA	CCNB1
Cycling TA	TSPAN8
Cycling TA	HMMR
Cycling TA	RIBC2
Cycling TA	UBE2T
Cycling TA	POC1A
Cycling TA	PTTG1
Cycling TA	GINS2
Cycling TA	MGST1
Cycling TA	CCNB2
Cycling TA	MT1G
Cycling TA	C18orf56
Cycling TA	KIAA0101
Cycling TA	MAD2L1
Cycling TA	MXD3
Cycling TA	MT3
Cycling TA	TACC3
Cycling TA	CDT1
Cycling TA	REG1A
Cycling TA	ZWINT
Cycling TA	IGFBP2
Cycling TA	FABP5
Cycling TA	DTYMK
Cycling TA	SPINK1
Cycling TA	CENPN
Cycling TA	NUPR1
Cycling TA	MCM7
Cycling TA	FEN1
Cycling TA	LIG1
Cycling TA	CLDN7
Cycling TA	LINC00669
Cycling TA	SERPINA6
Cycling TA	CCDC34
Cycling TA	RNASEH2A
Cycling TA	LMNB1
Cycling TA	DHFR
Cycling TA	TUBB
Cycling TA	MCM5
Cycling TA	CTB-175P5.4
Cycling TA	PPP1R1B
Cycling TA	URAD
Cycling TA	HMGCS2
Cycling TA	NUDT1
Cycling TA	PLA2G2A
Cycling TA	MIS18A
Cycling TA	LEFTY1
Cycling TA	IDH2
Cycling TA	RP11-519G16.5
Cycling TA	SHMT1
Cycling TA	CLDN15
Cycling TA	RFC2
Cycling TA	C19orf48
Cycling TA	GMNN
Cycling TA	CKS1B
Cycling TA	GCHFR
Cycling TA	CTD-2090I13.1
Cycling TA	KCNJ3
Cycling TA	THOC3
Cycling TA	TRAP1
Cycling TA	NASP
Cycling TA	AC009501.4
Cycling TA	PCNA
Cycling TA	UGT2B17
Absorptive Progenitor	PHGR1
Absorptive Progenitor	FABP1
Absorptive Progenitor	LGALS4
Absorptive Progenitor	KRT8
Absorptive Progenitor	FXYD3
Absorptive Progenitor	SELENBP1
Absorptive Progenitor	S100A6
Absorptive Progenitor	KRT19
Absorptive Progenitor	CA2
Absorptive Progenitor	LGALS3
Absorptive Progenitor	C15orf48
Absorptive Progenitor	CA1
Absorptive Progenitor	KRT18
Absorptive Progenitor	PIGR
Absorptive Progenitor	CLDN7
Absorptive Progenitor	CKB
Absorptive Progenitor	SLC26A2
Absorptive Progenitor	EPCAM
Absorptive Progenitor	CES2
Absorptive Progenitor	ETHE1
Absorptive Progenitor	C19orf33
Absorptive Progenitor	HSD11B2
Absorptive Progenitor	TMEM54
Absorptive Progenitor	MT1G
Absorptive Progenitor	S100A14
Absorptive Progenitor	TSPAN1
Absorptive Progenitor	HMGCS2
Absorptive Progenitor	SRI
Absorptive Progenitor	C10orf99
Absorptive Progenitor	UQCRQ
Absorptive Progenitor	CLDN3
Absorptive Progenitor	COX5B
Absorptive Progenitor	SMIM22
Absorptive Progenitor	CHCHD10
Absorptive Progenitor	ADIRF
Absorptive Progenitor	CHP2
Absorptive Progenitor	TST
Absorptive Progenitor	AKR1C3
Absorptive Progenitor	SLC26A3
Absorptive Progenitor	AMN
Absorptive Progenitor	S100A10
Absorptive Progenitor	MT1E
Absorptive Progenitor	MT1M
Absorptive Progenitor	ATP5G3
Absorptive Progenitor	KRT20
Absorptive Progenitor	COX5A
Absorptive Progenitor	GLDN
Absorptive Progenitor	IFI27
Absorptive Progenitor	GPT
Absorptive Progenitor	FAM3D
Absorptive Progenitor	TMEM141
Absorptive Progenitor	TSPAN8
Absorptive Progenitor	ATP5B
Absorptive Progenitor	AKR7A3
Absorptive Progenitor	CYSTM1
Absorptive Progenitor	PRSS3
Absorptive Progenitor	VSIG2
Absorptive Progenitor	AKR1B10
Absorptive Progenitor	BSG
Absorptive Progenitor	MYO1A
Absorptive Progenitor	UQCRC1
Absorptive Progenitor	GOLM1
Absorptive Progenitor	ELF3
Absorptive Progenitor	ID1
Absorptive Progenitor	SLC44A4
Absorptive Progenitor	SLC39A5
Absorptive Progenitor	MVP
Absorptive Progenitor	CDHR5
Absorptive Progenitor	CMBL
Absorptive Progenitor	SLC51B
Absorptive Progenitor	PKIB
Absorptive Progenitor	COX6C
Absorptive Progenitor	CDH17
Absorptive Progenitor	MS4A12
Absorptive Progenitor	CDX1
Absorptive Progenitor	ACADS
Absorptive Progenitor	TXN
Absorptive Progenitor	MT2A
Absorptive Progenitor	SLC25A5
Absorptive Progenitor	SULT1A1
Absorptive Progenitor	CYP4F2
Absorptive Progenitor	SLC22A18AS
Absorptive Progenitor	DHRS11
Absorptive Progenitor	ITM2C
Absorptive Progenitor	ATP1A1
Absorptive Progenitor	HSPB1
Absorptive Progenitor	PSCA
Absorptive Progenitor	MAOA
Absorptive Progenitor	ABCC3
Absorptive Progenitor	NDUFA1
Absorptive Progenitor	FLNB
Absorptive Progenitor	CKMT1B
Absorptive Progenitor	CLDN4
Absorptive Progenitor	AOC1
Absorptive Progenitor	UGT2B17
Absorptive Progenitor	CKMT1A
Absorptive Progenitor	STAP2
Absorptive Progenitor	PDE4C
Absorptive Progenitor	C21orf88
Absorptive Progenitor	MGAT4B
Absorptive Progenitor	ATP5I
Absorptive Progenitor	MPST
Absorptive Progenitor	MGST1
Absorptive Progenitor	MISP
Absorptive Progenitor	CISD3
Absorptive Progenitor	MRPL41
Absorptive Progenitor	COX7B
Absorptive Progenitor	S100A16
Absorptive Progenitor	CYC1
Absorptive Progenitor	SDCBP2
Absorptive Progenitor	AGR2
Absorptive Progenitor	FAM162A
Absorptive Progenitor	SPINT2
Absorptive Progenitor	RP11-800A18.4
Enterocyte	AQP8
Enterocyte	GUCA2A
Enterocyte	PLAC8
Enterocyte	CA4
Enterocyte	CEACAM5
Enterocyte	TSPAN1
Enterocyte	IFI27
Enterocyte	GUCA2B
Enterocyte	PHGR1
Enterocyte	FABP1
Enterocyte	FXYD3
Enterocyte	PRAP1
Enterocyte	IL32
Enterocyte	SLC26A3
Enterocyte	CEACAM7
Enterocyte	PIGR
Enterocyte	SDCBP2
Enterocyte	C19orf33
Enterocyte	EPCAM
Enterocyte	C15orf48
Enterocyte	CLDN7
Enterocyte	LYPD8
Enterocyte	CTD-2228K2.5
Enterocyte	SMIM22
Enterocyte	LGALS4
Enterocyte	CLCA4
Enterocyte	KRT20
Enterocyte	S100A6
Enterocyte	MISP
Enterocyte	CA2
Enterocyte	CEACAM1
Enterocyte	KRT8
Enterocyte	TRIM31
Enterocyte	CFDP1
Enterocyte	CLDN3
Enterocyte	PRSS3
Enterocyte	ITM2C
Enterocyte	KIAA1239
Enterocyte	MS4A12
Enterocyte	MYO15B
Enterocyte	ANPEP
Enterocyte	HPGD
Enterocyte	CDHR5
Enterocyte	RHOC
Enterocyte	MYPN
Enterocyte	MUC13
Enterocyte	SRI
Enterocyte	LGALS3
Enterocyte	CLDN4
Enterocyte	KPNA7
Enterocyte	EMP1
Enterocyte	VAMP8
Enterocyte	CLDN23
Enterocyte	HIST1H1C
Enterocyte	ELF3
Enterocyte	SFN
Enterocyte	GPRC5A
Enterocyte	HSD17B2
Enterocyte	MALL
Enterocyte	RP11-116O18.1
Enterocyte	SLC51B
Enterocyte	PKIB
Enterocyte	RP11-48O20.4
Enterocyte	NLN
Enterocyte	CELA3B
Enterocyte	SPINT2
Enterocyte	TMEM54
Enterocyte	CELA3A
Enterocyte	TMIGD1
Enterocyte	KRT18
Enterocyte	SERINC2
Enterocyte	APOBEC3B
Enterocyte	RP11-125B21.2
Enterocyte	PSORS1C3
Enterocyte	TMEM37
Enterocyte	GPA33
Enterocyte	C11orf86
Enterocyte	CDA
Enterocyte	MEP1A
Enterocyte	CYSTM1
Enterocyte	C12orf36
Enterocyte	AQP7
Enterocyte	CREB3L3
Enterocyte	CST3
Enterocyte	SLC6A8
Enterocyte	RP11-426L16.3
Enterocyte	SECTM1
Enterocyte	LINC00520
Enterocyte	SEPP1
Enterocyte	SULT1A2
Enterocyte	ASS1
Enterocyte	GLTPD2
Enterocyte	LINC00955
Enterocyte	PPP1R14D
Enterocyte	LINC00704
Enterocyte	GCNT3
Enterocyte	TMEM171
Enterocyte	KNG1
Enterocyte	ABCG2
Enterocyte	CDHR2
Enterocyte	RHOF
Enterocyte	DHRS9
Enterocyte	GLRA4
Enterocyte	TM4SF20
Enterocyte	SLC9A3R1
Enterocyte	PRSS23
Enterocyte	CEACAM6
Enterocyte	MUC12
Enterocyte	MIR4435-1HG
Enterocyte	ABCB1
Enterocyte	TMPRSS2
Enterocyte	SLC51A
Enterocyte	PEX26
Enterocyte	SPATS2L
Enterocyte	MXD1
Enterocyte	PPARD
Enterocyte	OASL
Enterocyte	HHLA2
Enterocyte	TMEM45B
Enterocyte	CTC-490G23.2
Enterocyte	ARL14
Enterocyte	LINC00035
Enterocyte	GPR110
Enterocyte	AOC1
Enterocyte	HAS3
Enterocyte	RETSAT
Enterocyte	ENTPD8
Enterocyte	IFNGR2
Enterocyte	OAS1
Enterocyte	TP53INP2
Enterocyte	ISG15
Enterocyte	RAB6B
Enterocyte	C2orf88
Enterocyte	SLC14A2
Enterocyte	C1orf106
Enterocyte	LAMB3
Enterocyte	SAA1
Enterocyte	MXI1
Enterocyte	ISG20
Enterocyte	SLC45A2
Enterocyte	APPL2
Enterocyte	SLC17A4
Enterocyte	AK1
Enterocyte	PLAUR
Enterocyte	PTPRH
Enterocyte	PNPLA2
Enterocyte	SLC16A3
Enterocyte	B3GNT8
Enterocyte	SLC20A1
Enterocyte	SMPD1
Enterocyte	RP11-202A13.1
Enterocyte	SAA2
Enterocyte	BMP3
Enterocyte	CTB-171A8.1
Enterocyte	ABTB2
Enterocyte	AQP11
Enterocyte	RP11-35P15.1
Enterocyte	C8G
Enterocyte	RP11-30P6.6
Enterocyte	RBP2
Enterocyte	SLC6A20
Enterocyte	MGAM
Enterocyte	MAB21L3
Enterocyte	KCNG1
Enterocyte	RP11-542M13.2
Enterocyte	TCHP
Enterocyte	PDZK1IP1
Enteroendocrine	CRYBA2
Enteroendocrine	SCGN
Enteroendocrine	FEV
Enteroendocrine	CHGA
Enteroendocrine	VWA5B2
Enteroendocrine	GCG
Enteroendocrine	SCG5
Enteroendocrine	PCSK1N
Enteroendocrine	TPH1
Enteroendocrine	TTR
Enteroendocrine	NKX2-2
Enteroendocrine	PYY
Enteroendocrine	RTN1
Enteroendocrine	CACNA1A
Enteroendocrine	CADPS
Enteroendocrine	CXXC4
Enteroendocrine	SLC29A4
Enteroendocrine	ARX
Enteroendocrine	ISL1
Enteroendocrine	NEUROD1
Enteroendocrine	CHGB
Enteroendocrine	PELI3
Enteroendocrine	RP11-279F6.1
Enteroendocrine	MLXIPL
Enteroendocrine	RP11-17M24.1
Enteroendocrine	ETV1
Enteroendocrine	GNG4
Enteroendocrine	CYP2W1
Enteroendocrine	RAB3B
Enteroendocrine	MS4A8
Enteroendocrine	RAMP1
Enteroendocrine	CES1
Enteroendocrine	RAB26
Enteroendocrine	CPE
Enteroendocrine	SCT
Enteroendocrine	KIF12
Enteroendocrine	DNAJC12
Enteroendocrine	INSL5
Enteroendocrine	KIAA1456
Enteroendocrine	HOXB8
Enteroendocrine	NPW
Enteroendocrine	C6orf141
Enteroendocrine	HOXB9
Enteroendocrine	NFASC
Enteroendocrine	REG4
Enteroendocrine	MNX1
Enteroendocrine	CACNA1D
Enteroendocrine	KIAA1324
Enteroendocrine	C21orf58
Enteroendocrine	BAIAP3
Enteroendocrine	SYT7
Enteroendocrine	GCH1
Enteroendocrine	C19orf77
Enteroendocrine	TPPP3
Enteroendocrine	TMEM61
Enteroendocrine	SOX4
Enteroendocrine	SYT13
Enteroendocrine	ASCL2
Enteroendocrine	PAM
Enteroendocrine	Z83851.1
Enteroendocrine	DDC
Enteroendocrine	SYP
Enteroendocrine	SEZ6L2
Enteroendocrine	C3orf14
Enteroendocrine	LFNG
Enteroendocrine	IL17RB
Enteroendocrine	ERI3
Enteroendocrine	RBP4
Enteroendocrine	SYBU
Enteroendocrine	MDK
Enteroendocrine	DMXL2
Enteroendocrine	HEPACAM2
Enteroendocrine	FAM174B
Enteroendocrine	RAP1GAP2
Enteroendocrine	WNK4
Enteroendocrine	QPCT
Enteroendocrine	C10orf10
Enteroendocrine	TEAD1
Enteroendocrine	NEURL
Enteroendocrine	PRUNE2
Enteroendocrine	PEMT
Enteroendocrine	COLCA1
Enteroendocrine	RASD1
Enteroendocrine	CCDC24
Enteroendocrine	GUCY2C
Enteroendocrine	PODXL2
Enteroendocrine	SMIM6
Enteroendocrine	FOXD2
Enteroendocrine	HOXB-AS3
Enteroendocrine	NISCH
Enteroendocrine	LXN
Enteroendocrine	RARRES1
Goblet	ZG16
Goblet	MUC2
Goblet	TFF1
Goblet	TFF3
Goblet	PHGR1
Goblet	IFI27
Goblet	FCGBP
Goblet	TBX10
Goblet	FXYD3
Goblet	AC093642.3
Goblet	TSPAN1
Goblet	S100P
Goblet	LINC01022
Goblet	GSN
Goblet	LYPD8
Goblet	CEACAM5
Goblet	GPR153
Goblet	FFAR4
Goblet	FAM177B
Goblet	RP11-363E7.4
Goblet	MUC1
Goblet	SYT7
Goblet	TFF2
Goblet	FER1L6
Goblet	REP15
Goblet	KRT18
Goblet	CLDN4
Goblet	STXBP5-AS1
Goblet	FAM3D
Goblet	KRT8
Goblet	LGALS4
Goblet	AC009133.21
Goblet	MUC13
Goblet	SMIM6
Goblet	CLDN7
Goblet	KREMEN2
Goblet	IL3RA
Goblet	ENTPD8
Goblet	MLPH
Goblet	MT-RNR1
Goblet	RN7SKP127
Goblet	CTD-2589M5.4
Goblet	TPSG1
Goblet	SYTL5
Goblet	CAPN8
Goblet	ELF3
Goblet	KLK1
Goblet	BEST2
Goblet	S100A6
Goblet	SYTL2
Goblet	SLC7A11
Goblet	CREB3L1
Goblet	SERPINA1
Goblet	SCGB2A1
Goblet	CAPN9
Goblet	LGALS9B
Goblet	BCAS1
Goblet	RAB3B
Goblet	TM4SF5
Goblet	UCA1
Goblet	RP3-340N1.5
Goblet	ANKRD36C
Goblet	AGAP1-IT1
Goblet	NPW
Goblet	MLLT3
Goblet	SDCBP2
Goblet	VSIG2
Goblet	GALNT5
Goblet	ZG16B
Goblet	PLAC8
Goblet	GUCA2B
Goblet	CLDN3
Goblet	RAG1
Goblet	GPRIN2
Goblet	AC147651.3
Goblet	CLDN8
Goblet	AMN
Goblet	PRUNE2
Goblet	NEAT1
Goblet	RASEF
Goblet	FAM101A
Goblet	SPDEF
Goblet	FOXA3
Goblet	SDR16C5
Goblet	MT-RNR2
Goblet	MFSD4
Goblet	SPNS2
Goblet	SCNN1A
Goblet	MB
Goblet	TRIM31
Goblet	GLTPD2
Goblet	KCNK1
Goblet	LINC00842
Goblet	SPATS2L
Goblet	GDPD3
Goblet	PCDH20
Goblet	CHAD
Goblet	SSTR2
Goblet	EPCAM
Goblet	C19orf33
Goblet	SMIM22
Goblet	SBF2-AS1
Goblet	CHRNA7
Goblet	PARM1
Goblet	MISP
Goblet	TUBB2A
Goblet	MXD1
Goblet	CDHR5
Goblet	KAZALD1
Goblet	CLTB
Goblet	HIST1H2BG
Goblet	ITM2C
Goblet	LGALS9C
Goblet	NPDC1
Goblet	GPA33
Goblet	RNF39
Goblet	TP53INP2
Goblet	KRT20
Goblet	TMEM54
Goblet	SERINC2
Goblet	RASD2
Goblet	DHRS9
Goblet	PLA2G10
Goblet	PIGR
Goblet	MYO15B
Goblet	GUCA2A
Goblet	C15orf48
Goblet	HIST1H1C
Goblet	LAMB3
Goblet	STARD10
Goblet	LSR
Goblet	CFDP1
Goblet	RP11-665N17.4
Goblet	PRSS3
Goblet	NEDD4L
Goblet	ITLN1
Goblet	QSOX1
Goblet	SLC44A4
Goblet	GALE
Goblet	LINC00342
Goblet	SPINT2
Goblet	RP11-48O20.4
Goblet	SMIM14
Goblet	SPINT1
Goblet	RHOC
Goblet	MGLL
Goblet	TSPAN3
Goblet	RP11-845C23.2
Goblet	AGR2
Goblet	RECQL5
Goblet	CKB
Goblet	RP11-757F18.5
Goblet	CA2
Goblet	C4orf36
Goblet	ISG20
Goblet	DHX32
Goblet	MUC4
Goblet	LRRC31
Goblet	SHH
Goblet	RP11-92K15.3
Goblet	USP54
Goblet	SYTL4
Goblet	ADM2
Goblet	HIST1H3D
Goblet	TEP1
Goblet	LINC00543
Goblet	GAREM
Immature Enterocyte	FABP1
Immature Enterocyte	PHGR1
Immature Enterocyte	AQP8
Immature Enterocyte	FXYD3
Immature Enterocyte	GUCA2A
Immature Enterocyte	CA4
Immature Enterocyte	KRT8
Immature Enterocyte	TSPAN1
Immature Enterocyte	SLC26A3
Immature Enterocyte	CTD-2228K2.5
Immature Enterocyte	GUCA2B
Immature Enterocyte	CEACAM5
Immature Enterocyte	PLAC8
Immature Enterocyte	LYPD8
Immature Enterocyte	PIGR
Immature Enterocyte	CLDN7
Immature Enterocyte	PRAP1
Immature Enterocyte	CLCA4
Immature Enterocyte	CEACAM7
Immature Enterocyte	GPR115
Immature Enterocyte	SDCBP2
Immature Enterocyte	IFI27
Immature Enterocyte	TAC1
Immature Enterocyte	TRIM31
Immature Enterocyte	C19orf33
Immature Enterocyte	CDHR5
Immature Enterocyte	ANPEP
Immature Enterocyte	MYO15B
Immature Enterocyte	MISP
Immature Enterocyte	SLC5A11
Immature Enterocyte	CEACAM1
Immature Enterocyte	KRTAP13-2
Immature Enterocyte	CLDN4
Immature Enterocyte	SMIM22
Immature Enterocyte	ELF3
Immature Enterocyte	CA2
Immature Enterocyte	KRT20
Immature Enterocyte	SLC15A1
Immature Enterocyte	C15orf48
Immature Enterocyte	SFN
Immature Enterocyte	MYPN
Immature Enterocyte	TMEM54
Immature Enterocyte	KRT18
Immature Enterocyte	GPRC5A
Immature Enterocyte	RP11-48O20.4
Immature Enterocyte	MUC12
Immature Enterocyte	MUC13
Immature Enterocyte	PDZK1
Immature Enterocyte	MS4A12
Immature Enterocyte	PRSS3
Immature Enterocyte	EPCAM
Immature Enterocyte	SLC51B
Immature Enterocyte	IL32
Immature Enterocyte	HIST1H1C
Immature Enterocyte	AMN
Immature Enterocyte	DUOX2
Immature Enterocyte	CDA
Immature Enterocyte	ASS1
Immature Enterocyte	RP11-462G2.1
Immature Enterocyte	CDHR2
Immature Enterocyte	GPA33
Immature Enterocyte	NLN
Immature Enterocyte	CYP3A4
Immature Enterocyte	APOBEC3B
Immature Enterocyte	SLC6A8
Immature Enterocyte	ST14
Immature Enterocyte	MALL
Immature Enterocyte	CLDN23
Immature Enterocyte	MEP1A
Immature Enterocyte	CLDN3
Immature Enterocyte	C11orf86
Immature Enterocyte	LGALS3
Immature Enterocyte	SERINC2
Immature Enterocyte	LAMB3
Immature Enterocyte	TMEM37
Immature Enterocyte	MT-RNR1
Immature Enterocyte	TMIGD1
Immature Enterocyte	SRI
Immature Enterocyte	NEAT1
Immature Enterocyte	SULT1A2
Immature Enterocyte	TMEM150B
Immature Enterocyte	AGPAT2
Immature Enterocyte	AQP7
Immature Enterocyte	AOC1
Immature Enterocyte	PEX26
Immature Enterocyte	FAM95B1
Immature Enterocyte	RETSAT
Immature Enterocyte	GDA
Immature Enterocyte	MUC17
Immature Enterocyte	GCNT3
Immature Enterocyte	ENTPD8
Immature Enterocyte	PPP1R14D
Immature Enterocyte	SPINT1
Immature Enterocyte	SECTM1
Immature Enterocyte	EMP1
Immature Enterocyte	MYH14
Immature Enterocyte	CFDP1
Immature Enterocyte	RNA18S5
Immature Enterocyte	TJP3
Immature Enterocyte	LINC00035
Immature Enterocyte	HSD17B2
Immature Enterocyte	HPGD
Immature Enterocyte	SPINT2
Immature Enterocyte	SLC44A4
Immature Enterocyte	TMEM45B
Immature Enterocyte	TMEM171
Immature Enterocyte	NDRG1
Immature Enterocyte	PKIB
Immature Enterocyte	GNA11
Immature Enterocyte	LSR
Immature Enterocyte	CTSA
Immature Enterocyte	EFNA1
Immature Enterocyte	TST
Immature Enterocyte	CES2
Immature Enterocyte	SPATS2L
Immature Enterocyte	RHOC
Immature Enterocyte	CYSTM1
Immature Enterocyte	SLC26A2
Immature Enterocyte	SEPP1
Immature Enterocyte	EFCAB5
Immature Enterocyte	FABP1
Immature Enterocyte	PHGR1
Immature Enterocyte	FXYD3
Immature Enterocyte	CA2
Immature Enterocyte	LGALS4
Immature Enterocyte	KRT8
Immature Enterocyte	S100A6
Immature Enterocyte	CLDN7
Immature Enterocyte	TSPAN1
Immature Enterocyte	SLC26A2
Immature Enterocyte	C15orf48
Immature Enterocyte	SLC26A3
Immature Enterocyte	KRT20
Immature Enterocyte	EPCAM
Immature Enterocyte	MS4A12
Immature Enterocyte	KRT19
Immature Enterocyte	TMEM54
Immature Enterocyte	IFI27
Immature Enterocyte	LGALS3
Immature Enterocyte	SLC51B
Immature Enterocyte	PLAC8
Immature Enterocyte	C19orf33
Immature Enterocyte	CA1
Immature Enterocyte	MALL
Immature Enterocyte	KRT18
Immature Enterocyte	PIGR
Immature Enterocyte	SMIM22
Immature Enterocyte	SRI
Immature Enterocyte	SDCBP2
Immature Enterocyte	SELENBP1
Immature Enterocyte	CHP2
Immature Enterocyte	S100A14
Immature Enterocyte	CES2
Immature Enterocyte	ETHE1
Immature Enterocyte	TST
Immature Enterocyte	TRIM9
Immature Enterocyte	TSPAN8
Immature Enterocyte	AKR1B10
Immature Enterocyte	PKIB
Immature Enterocyte	CKB
Immature Enterocyte	PRAP1
Immature Enterocyte	HSD3B2
Immature Enterocyte	CTD-2228K2.5
Immature Enterocyte	S100A10
Immature Enterocyte	CEACAM7
Immature Enterocyte	SLC51A
Immature Enterocyte	CDHR5
Immature Enterocyte	GCNT3
Immature Enterocyte	RP11-576I22.2
Immature Enterocyte	GUCA2A
Immature Enterocyte	CYSTM1
Immature Enterocyte	FLNB
Immature Enterocyte	SULT1A2
Immature Enterocyte	MISP
Immature Enterocyte	CEACAM1
Immature Enterocyte	C2orf88
Immature Enterocyte	PPP1R27
Immature Enterocyte	RP11-48O20.4
Immature Enterocyte	ADIRF
Immature Enterocyte	TMIGD1
Immature Enterocyte	ANPEP
Immature Enterocyte	GDPD2
Immature Enterocyte	CDKN2B-AS1
Immature Enterocyte	UQCRQ
Immature Enterocyte	AMN
Immature Enterocyte	AQP8
Immature Enterocyte	RP5-1013A22.5
Immature Enterocyte	FOXH1
Immature Enterocyte	PRSS3
Immature Enterocyte	GDPD3
Immature Enterocyte	MT1E
Immature Enterocyte	HSD11B2
Immature Enterocyte	C14orf180
Immature Enterocyte	AHCYL2
Immature Enterocyte	PLCD3
Immature Enterocyte	AGPAT2
Immature Enterocyte	SULT1A1
Immature Enterocyte	FAM132A
Immature Enterocyte	CLDN3
Immature Enterocyte	CD9
Immature Enterocyte	HSD17B2
Immature Enterocyte	SLC25A5
Immature Enterocyte	ITM2C
Immature Enterocyte	TLCD2
Immature Enterocyte	SGK2
Immature Enterocyte	DAO
Immature Enterocyte	SEMA3B-AS1
Immature Enterocyte	PRR15
Immature Enterocyte	HS3ST6
Immature Enterocyte	LINC00483
Immature Enterocyte	DHRS9
Immature Enterocyte	COL17A1
Immature Enterocyte	DEFB1
Immature Enterocyte	IGSF9
Immature Enterocyte	MGLL
Immature Enterocyte	RP11-426L16.3
Immature Enterocyte	LTK
Immature Enterocyte	FAM3D
Immature Enterocyte	HRCT1
Immature Enterocyte	RP5-1112D6.8
Immature Enterocyte	SFN
Immature Enterocyte	SLC22A18AS
Immature Enterocyte	GNA11
Immature Enterocyte	GPA33
Immature Enterocyte	DHRS11
Immature Enterocyte	MEP1A
Immature Enterocyte	TMEM45B
Immature Enterocyte	NDRG1
Immature Enterocyte	SLC22A18
Immature Enterocyte	GPT
Immature Enterocyte	TMEM171
Immature Enterocyte	TP53I3
Immature Enterocyte	TPRN
Immature Enterocyte	CYP4F2
Immature Enterocyte	AOC1
Immature Enterocyte	CEACAM5
Immature Enterocyte	BTNL3
Immature Enterocyte	CHP1
Immature Enterocyte	CCL15
Immature Enterocyte	GUCA2B
Immature Enterocyte	RETSAT
Immature Enterocyte	LINC00035
Immature Enterocyte	CA4
Immature Enterocyte	ITPKA
Immature Enterocyte	TDP2
Immature Enterocyte	MT1M
Immature Enterocyte	HPGD
Immature Enterocyte	LYPD8
Immature Enterocyte	ACOX1
Immature Enterocyte	SLC9A3R1
Immature Enterocyte	TMEM37
Immature Enterocyte	LINC00974
Immature Goblet	TFF3
Immature Goblet	KLK1
Immature Goblet	LGALS4
Immature Goblet	ITLN1
Immature Goblet	WFDC2
Immature Goblet	FCGBP
Immature Goblet	CLCA1
Immature Goblet	MUC2
Immature Goblet	LRRC26
Immature Goblet	RETNLB
Immature Goblet	RNASE1
Immature Goblet	SPINK4
Immature Goblet	KRT18
Immature Goblet	GALNT8
Immature Goblet	REP15
Immature Goblet	LA16c-321D4.2
Immature Goblet	AC011523.2
Immature Goblet	SPINK1
Immature Goblet	KRT8
Immature Goblet	ZG16
Immature Goblet	TPSG1
Immature Goblet	AGR2
Immature Goblet	SERPINA1
Immature Goblet	RP11-234B24.2
Immature Goblet	ST6GALNAC1
Immature Goblet	HEPACAM2
Immature Goblet	MB
Immature Goblet	KLK15
Immature Goblet	BEST2
Immature Goblet	TMEM61
Immature Goblet	LINC00238
Immature Goblet	S100A6
Immature Goblet	ANXA13
Immature Goblet	KLK3
Immature Goblet	LINC00261
Immature Goblet	RAP1GAP
Immature Goblet	KLK4
Immature Goblet	SPDEF
Immature Goblet	REG4
Immature Goblet	CAPN9
Immature Goblet	CA9
Immature Goblet	STARD10
Immature Goblet	LA16c-395F10.2
Immature Goblet	FAM3D
Immature Goblet	KLK12
Immature Goblet	CA8
Immature Goblet	CCDC60
Immature Goblet	ANO1
Immature Goblet	CREB3L1
Immature Goblet	IFI27
Immature Goblet	DNAJC12
Immature Goblet	CCDC108
Immature Goblet	GMDS
Immature Goblet	NPDC1
Immature Goblet	C15orf48
Immature Goblet	HOXA-AS3
Immature Goblet	CTD-2547H18.1
Immature Goblet	EPCAM
Immature Goblet	CACNA2D2
Immature Goblet	SCGB2A1
Immature Goblet	ANO7
Immature Goblet	IL1R2
Immature Goblet	ANG
Immature Goblet	SMIM22
Immature Goblet	TSPAN13
Immature Goblet	RAB15
Immature Goblet	C2orf82
Immature Goblet	CREB3L4
Immature Goblet	UGT2B7
Immature Goblet	GNE
Immature Goblet	MLPH
Immature Goblet	LINC00570
Immature Goblet	FOXA2
Immature Goblet	KIAA1324
Immature Goblet	SLC12A8
Immature Goblet	KCNMA1
Immature Goblet	RAB26
Immature Goblet	TMSB10
Immature Goblet	COX6C
Immature Goblet	TCEA3
Immature Goblet	FOXA3
Immature Goblet	B3GNT6
Immature Goblet	PLCXD2
Immature Goblet	PRDX5
Immature Goblet	SP5
Immature Goblet	TMEM141
Immature Goblet	SLC12A2
Immature Goblet	NEURL
Immature Goblet	KIAA1244
Immature Goblet	HES6
Immature Goblet	DEFA6
Immature Goblet	RNA18S5
Immature Goblet	FABP2
Immature Goblet	TTC39A
Immature Goblet	URAD
Immature Goblet	NANS
Immature Goblet	PPP1R1B
Immature Goblet	CGREF1
Immature Goblet	CCL26
Immature Goblet	GPX2
Immature Goblet	CDC42EP5
Immature Goblet	COX5A
Immature Goblet	IGFBP2
Immature Goblet	COX5B
Immature Goblet	CST3
Immature Goblet	UQCRH
Immature Goblet	RASD1
Immature Goblet	CLDN3
Immature Goblet	VSIG2
Immature Goblet	ZG16B
Immature Goblet	HPCAL1
Immature Goblet	PFKFB4
Immature Goblet	C17orf76-AS1
Immature Goblet	SMAGP
Immature Goblet	MARCKSL1
Immature Goblet	TSTA3
Immature Goblet	RAB27A
Immature Goblet	UQCR10
Immature Goblet	CHCHD10
Immature Goblet	CD9
Immature Goblet	ATP5G1
Immature Goblet	CCL15
Immature Goblet	MT-ND3
Immature Goblet	TPM1
Immature Goblet	CLDN4
Immature Goblet	SPINT2
Immature Goblet	S100A14
Immature Goblet	KRTCAP3
Immature Goblet	PCBD1
Immature Goblet	RAB25
Immature Goblet	MT1G
Immature Goblet	ERI3
Immature Goblet	HSD11B2
Immature Goblet	ELF3
Immature Goblet	HMGCS2
Immature Goblet	CLDN7
Immature Goblet	MT1E
Immature Goblet	C10orf99
Immature Goblet	XBP1
Immature Goblet	TSPAN1
Secretory TA	LGALS4
Secretory TA	TFF3
Secretory TA	PIGR
Secretory TA	KRT18
Secretory TA	KLK1
Secretory TA	EPCAM
Secretory TA	AGR2
Secretory TA	ITLN1
Secretory TA	C15orf48
Secretory TA	TMSB10
Secretory TA	RPS2
Secretory TA	C17orf76-AS1
Secretory TA	RPL36A
Secretory TA	GPX2
Secretory TA	FCGBP
Secretory TA	MT1G
Secretory TA	RNA18S5
Secretory TA	SPINK4
Secretory TA	STARD10
Secretory TA	TERT
Secretory TA	SMIM22
Secretory TA	CLCA1
Secretory TA	LRRC26
Secretory TA	RETNLB
Secretory TA	WFDC2
Secretory TA	LINC00238
Secretory TA	SPINK1
Secretory TA	RP11-66B24.2
Secretory TA	RP11-392E22.12
Secretory TA	PRDX5
Secretory TA	NBEAL1
Secretory TA	MUC2
Secretory TA	RP4-740C4.6
Secretory TA	CLDN7
Secretory TA	RPL37A
Secretory TA	RPL27A
Secretory TA	CLDN3
Secretory TA	RPL35
Secretory TA	ATP5G1
Secretory TA	RPS4X
Secretory TA	RP11-190A12.8
Secretory TA	COX6A1
Secretory TA	NUPR1
Secretory TA	UQCRH
Secretory TA	RPSA
Secretory TA	RPS9
Secretory TA	GSTP1
Secretory TA	CST3
Secretory TA	FAM183A
Secretory TA	TMEM141
Secretory TA	RNASE1
Secretory TA	CHCHD10
Secretory TA	PPP1R1B
Secretory TA	RPS29
Secretory TA	UQCR10
Secretory TA	MT-ND5
Secretory TA	TXN
Secretory TA	RPL12
Secretory TA	ELF3
Secretory TA	RPL35A
Secretory TA	COX6C
Secretory TA	ATP5I
Secretory TA	RP11-150O12.6
Secretory TA	FAM3D
Secretory TA	RPS21
Secretory TA	UQCRQ
Secretory TA	URAD
Secretory TA	RPL32
Secretory TA	S100A14
Secretory TA	RPL10A
Secretory TA	REP15
Secretory TA	HMGCS2
Secretory TA	RPL17
Secretory TA	KLK3
Secretory TA	TPSG1
Secretory TA	SPINT2
Secretory TA	GAS5
Secretory TA	LINC00261
Secretory TA	CD9
Secretory TA	RPL22
Secretory TA	RPL18
Secretory TA	MT-ND3
Secretory TA	COX5B
Secretory TA	KLK12
Secretory TA	KLK15
Secretory TA	RPS11
Secretory TA	CACNA2D2
Secretory TA	RPS12
Secretory TA	ZNF497
Secretory TA	ANO7
Secretory TA	RPS10
Secretory TA	SERPINA1
Secretory TA	RPS7
Secretory TA	RPS16
Secretory TA	LEFTY1
Secretory TA	RP11-595B24.2
Secretory TA	LA16c-321D4.2
Secretory TA	RAP1GAP
Secretory TA	ANO1
Secretory TA	CLDN4
Secretory TA	TSPAN8
Secretory TA	KRTCAP3
Secretory TA	IGFBP2
Secretory TA	MB
Secretory TA	RPSAP58
Secretory TA	MGST1
Secretory TA	C2orf82
Secretory TA	ANXA13
Secretory TA	MT1E
Secretory TA	C10orf99
Secretory TA	MRPL12
Secretory TA	TIMM13
Secretory TA	MUC5B
Secretory TA	EPHB3
Secretory TA	C1QBP
Secretory TA	ASCL2
Secretory TA	RPL39
Secretory TA	DNPH1
Secretory TA	SUCLG1
Secretory TA	TCEA3
Secretory TA	SLC12A2
Secretory TA	MARCKSL1
Secretory TA	MLEC
Secretory TA	SELENBP1
Secretory TA	FBL
Secretory TA	GMDS
Secretory TA	TMEM261
Secretory TA	RP11-519G16.5
Secretory TA	PHB
Secretory TA	CISD3
Secretory TA	NHP2
Secretory TA	C19orf33
Secretory TA	GSTA1
Secretory TA	KIAA1324
Secretory TA	ST6GALNAC1
Secretory TA	QTRT1
Secretory TA	MUC1
Secretory TA	NME1
Secretory TA	DCTPP1
Secretory TA	HES6
Secretory TA	WNK2
Secretory TA	CDC42EP5
Secretory TA	GDF15
Secretory TA	NPDC1
Secretory TA	RARRES2
Secretory TA	MZT2A
Secretory TA	SMAGP
Secretory TA	MACROD1
Secretory TA	IMPDH2
Secretory TA	EIF4EBP1
Secretory TA	CTD-2090I13.1
Secretory TA	TRAPPC6A
Secretory TA	ANG
Secretory TA	UGT2B17
Stem	GPX2
Stem	EPCAM
Stem	SMOC2
Stem	KRT18
Stem	LEFTY1
Stem	ASCL2
Stem	RPL10A
Stem	CDCA7
Stem	C17orf76-AS1
Stem	CAPN6
Stem	CYP4X1
Stem	PRDX5
Stem	CLDN3
Stem	OXGR1
Stem	RPL37A
Stem	CYP2W1
Stem	GAS5
Stem	PPP1R1B
Stem	NUPR1
Stem	RGMB
Stem	PIGR
Stem	LGR5
Stem	NRXN2
Stem	FMN2
Stem	MARCKSL1
Stem	TERT
Stem	RPL36A
Stem	CPXM2
Stem	COX5A
Stem	TMSB10
Stem	NR0B2
Stem	RPS7
Stem	RP11-84C10.4
Stem	TSPAN8
Stem	CD9
Stem	C1orf95
Stem	EPHB3
Stem	RPS2
Stem	RPL3
Stem	PTPRO
Stem	RP11-219E7.4
Stem	ETS2
Stem	RPS3A
Stem	RPL5
Stem	RPSA
Stem	AQP1
Stem	ELF3
Stem	SLC7A2
Stem	ALDH1B1
Stem	SHISA9
Stem	SLC12A2
Stem	SLC39A2
Stem	HNRNPA1
Stem	HMGCS2
Stem	IMPDH2
Stem	RP11-290L1.2
Stem	GYLTL1B
Stem	CLDN4
Stem	RPS6
Stem	RPL31
Stem	C10orf99
Stem	HOXB8
Stem	OLFM4
Stem	RPS4X
Stem	SPINK1
Stem	SP5
Stem	RPS21
Stem	AP003774.1
Stem	TXN
Stem	AP000344.3
Stem	COX4I1
Stem	NOS2
Stem	H3F3A
Stem	SPINT2
Stem	RP11-760H22.2
Stem	RPS9
Stem	RARRES2
Stem	KANK4
Stem	STK33
Stem	DMRTA1
Stem	SLC25A6
Stem	RPLP0
Stem	JPH1
Stem	FERMT1
Stem	PRKAA2
Stem	DACT2
Stem	LRRC36
Stem	STXBP6
Stem	SLCO5A1
Stem	C5orf38
Stem	SLC28A3
Stem	ART3
Stem	RPL14
Stem	CELF5
Stem	C1QBP
Stem	KCNN4
Stem	GMPR
Stem	ADAM32
Stem	TDGF1
Stem	UQCRH
Stem	EPHB2
Stem	PTGDR
Stem	TMPRSS13
Stem	ATP5G1
Stem	CDK6
Stem	FBL
Stem	ATP1A1
Stem	MYB
Stem	LGR6
Stem	STARD10
Stem	SUCLG1
Stem	MYC
Stem	TRABD2A
Stem	LDHB
Stem	SELENBP1
Stem	QTRT1
Stem	C19orf48
Stem	FAM3D
Stem	PHB
Stem	PDZK1IP1
Stem	KIAA1324
Stem	KRTCAP3
Stem	TMEM141
Stem	RP11-435O5.2
Stem	ZNF814
Stem	C15orf48
Stem	AGR2
Stem	MGST1
Stem	APEX1
Stem	RNF43
Stem	SOX9
Stem	NOX1
Stem	GPR160
Stem	SOX4
Stem	RP11-519G16.5
Stem	CDX1
Stem	RNF186
Stem	ARSE
Stem	CDHR1
Stem	CDX2
Stem	HSPD1
Stem	HMGA1
Stem	KLF5
Stem	TGIF1
Stem	BEX2
Stem	ADH5
Stem	PRDX3
Stem	EXOSC5
Stem	NOB1
Stem	PAICS
Stem	KLK1
Stem	SNX32
Stem	FAM84A
Stem	EPB41L4A-AS1
Stem	EIF3D
Stem	G0S2
Stem	MT1G
Stem	ADCK3
Stem	MT1E
Stem	NGFRAP1
Stem	REPIN1
Stem	RPSAP58
Stem	SMAGP
Stem	TKT
Stem	CDK4
Stem	EBPL
Stem	FAM201A
Stem	MRPS35
Stem	LPCAT3
TA 1	LGALS4
TA 1	C15orf48
TA 1	PIGR
TA 1	EPCAM
TA 1	MT1G
TA 1	LGALS3
TA 1	PPP1R1B
TA 1	GPX2
TA 1	KRT18
TA 1	AGR2
TA 1	SELENBP1
TA 1	TXN
TA 1	COX5B
TA 1	CLDN7
TA 1	HMGCS2
TA 1	KRTCAP3
TA 1	KCNE2
TA 1	TSPAN8
TA 1	FAM84A
TA 1	ATP5G1
TA 1	MT1E
TA 1	MGST1
TA 1	LEFTY1
TA 1	S100A14
TA 1	ATP2C2
TA 1	ATP5G3
TA 1	CLDN3
TA 1	PRAC1
TA 1	RP5-1092A3.4
TA 1	C10orf99
TA 1	PRDX5
TA 1	ELF3
TA 1	TMSB10
TA 1	CHCHD10
TA 1	NOX1
TA 1	TRABD2A
TA 1	STARD10
TA 1	MUC4
TA 1	NXPE4
TA 1	SPINK1
TA 1	PLA2G2A
TA 1	SLC39A5
TA 1	IGFBP2
TA 1	FERMT1
TA 1	CYC1
TA 1	CFTR
TA 1	UGT2A3
TA 1	HOXB9
TA 1	OLFM4
TA 1	COX5A
TA 1	C2orf82
TA 1	UGT2B17
TA 1	KRT19
TA 1	MUC5B
TA 1	CA2
TA 1	KLF5
TA 1	COX6C
TA 1	FAM3D
TA 1	CDX1
TA 1	ATP5B
TA 1	TCEA3
TA 1	CMTM4
TA 1	TMEM141
TA 1	MT-TP
TA 1	MECOM
TA 1	CD9
TA 1	RNA18S5
TA 1	TSPO
TA 1	CDX2
TA 1	C9orf152
TA 1	REG1A
TA 1	GOLM1
TA 1	CKB
TA 1	LAD1
TA 1	DDC
TA 1	UQCRQ
TA 1	B3GNT7
TA 1	MRPL12
TA 1	COX4I1
TA 1	FABP5
TA 1	EFNA5
TA 1	SUCLG2
TA 1	CISD3
TA 1	CKMT1B
TA 1	RAB25
TA 1	PRR22
TA 1	ETHE1
TA 1	CKMT1A
TA 1	AKR1C3
TA 1	NUPR1
TA 1	MT-ND3
TA 1	EHF
TA 1	S100A16
TA 1	MAOA
TA 1	MLEC
TA 1	ARHGEF28
TA 1	GJB1
TA 1	UQCRH
TA 1	ERN2
TA 1	DNPH1
TA 1	SUCLG1
TA 1	UQCRC1
TA 1	S100A10
TA 1	SMIM22
TA 1	COX6B1
TA 1	C19orf33
TA 1	ATP5I
TA 1	QTRT1
TA 1	TIMM13
TA 1	MT-ND6
TA 1	FAM195A
TA 1	SLC25A5
TA 1	MPST
TA 1	CLDN4
TA 1	NANS
TA 1	SRI
TA 1	CES2
TA 1	FAM162A
TA 1	AMN
TA 1	COX7B
TA 1	COX8A
TA 1	PHB
TA 1	ATP1A1
TA 1	TUFM
TA 1	TMEM54
TA 1	SPINT2
TA 1	MPC2
TA 1	DDT
TA 1	ITM2C
TA 1	ATPIF1
TA 2	LGALS4
TA 2	C15orf48
TA 2	EPCAM
TA 2	PIGR
TA 2	LGALS3
TA 2	KRT8
TA 2	AGR2
TA 2	TXN
TA 2	S100A6
TA 2	KRT18
TA 2	CLDN7
TA 2	CD9
TA 2	ATP5G3
TA 2	COX5B
TA 2	UQCRQ
TA 2	MGST1
TA 2	ATP5G1
TA 2	FXYD3
TA 2	RPS2
TA 2	COX7C
TA 2	RPS24
TA 2	MT1G
TA 2	COX6C
TA 2	TSPAN8
TA 2	COX7A2
TA 2	COX5A
TA 2	SELENBP1
TA 2	CLDN3
TA 2	SRI
TA 2	GPX2
TA 2	TMSB10
TA 2	TMEM141
TA 2	S100A14
TA 2	HMGCS2
TA 2	S100A10
TA 2	CA2
TA 2	C10orf99
TA 2	CHCHD10
TA 2	SMIM22
TA 2	RPL10A
TA 2	UQCR10
TA 2	OSBP2
TA 2	C17orf76-AS1
TA 2	DBI
TA 2	NDUFA1
TA 2	RPS8
TA 2	COX6B1
TA 2	COX6A1
TA 2	ETHE1
TA 2	COX4I1
TA 2	HINT1
TA 2	RPS29
TA 2	UQCRH
TA 2	CYC1
TA 2	RPS26
TA 2	KRT19
TA 2	C19orf33
TA 2	ATPIF1
TA 2	ELF3
TA 2	RPL36A
TA 2	RPL37A
TA 2	RPS21
TA 2	FAM162A
TA 2	ATP5I
TA 2	FABP5
TA 2	PPP1R1B
TA 2	COX8A
TA 2	RPL18A
TA 2	SLC25A5
TA 2	URAD
TA 2	LL22NC03-86G7.1
TA 2	CES2
TA 2	RPS10
TA 2	KRTCAP3
TA 2	STARD10
TA 2	ATP13A4
TA 2	TSPO
TA 2	MGST3
TA 2	FAM3D
TA 2	RPS6
TA 2	CTC-251D13.1
TA 2	RPS12
TA 2	RPL36
TA 2	TMEM54
TA 2	SPINT2
TA 2	MT1E
TA 2	RPS4X
TA 2	ATP5J2
TA 2	CKB
TA 2	ATP5D
TA 2	RPL5
TA 2	USMG5
TA 2	MPC2
TA 2	RPS7
TA 2	ADIRF
TA 2	AGMO
TA 2	AKR1C3
TA 2	NDUFS5
TA 2	RPSA
TA 2	UQCRFS1
TA 2	CISD3
TA 2	LCN2
TA 2	SUCLG1
TA 2	CLDN4
TA 2	CYSTM1
TA 2	CDX1
TA 2	DNPH1
TA 2	RPSAP58
TA 2	COX7B
TA 2	MLEC
TA 2	UGT2B17
TA 2	SLIRP
TA 2	GOLM1
TA 2	PYCARD
TA 2	MRPL12
TA 2	S100A16
TA 2	PLA2G2A
TA 2	PHB
TA 2	AKR7A3
TA 2	TSPAN1
TA 2	C1QBP
TA 2	NXPE4
TA 2	AKR1B10
TA 2	PXMP2
TA 2	TST
TA 2	TCEA3
TA 2	IGFBP2
TA 2	MUC4
TA 2	C2orf82
TA 2	AMN
TA 2	PRSS3
TA 2	TMEM261
TA 2	ATP5EP2
TA 2	SPINK1
TA 2	RP11-519G16.5
TA 2	MESP1
TA 2	CKMT1B
TA 2	SLPI
TA 2	CKMT1A
TA 2	MUC1
TA 2	SLC39A5
TA 2	RNF186
TA 2	SLC26A2
TA 2	PDE4C
TA 2	MT1X
TA 2	VSIG2
TA 2	SLC22A18AS
TA 2	GPT
TA 2	LGALS2
TA 2	KLF5
TA 2	PKIB
TA 2	MT1M
TA 2	MRPS25
TA 2	AC009501.4
TA 2	PCK1
Tuft	HTR3E
Tuft	GNG13
Tuft	SH2D7
Tuft	SH2D6
Tuft	TRPM5
Tuft	HTR3C
Tuft	AZGP1
Tuft	TNNI1
Tuft	KRT18
Tuft	POU2F3
Tuft	BMX
Tuft	OGDHL
Tuft	IGSF21
Tuft	NCMAP
Tuft	TAS1R3
Tuft	GFI1B
Tuft	B4GALNT4
Tuft	PSTPIP2
Tuft	LRMP
Tuft	CAMP
Tuft	RP11-93B14.5
Tuft	PTGS1
Tuft	PRSS22
Tuft	KLK11
Tuft	KRT8
Tuft	TREH
Tuft	KRT7
Tuft	IL17RB
Tuft	HCK
Tuft	KLHDC7A
Tuft	HMX2
Tuft	CCSER1
Tuft	HPGDS
Tuft	ALOX5
Tuft	7SK
Tuft	RP11-498E2.9
Tuft	TMEM198
Tuft	AFAP1L2
Tuft	NAV2
Tuft	NRG2
Tuft	KCNQ4
Tuft	PLCG2
Tuft	ANXA13
Tuft	AVIL
Tuft	GRASP
Tuft	C11orf53
Tuft	COL27A1
Tuft	SPIB
Tuft	PAK3
Tuft	DCLK2
Tuft	TMEM74B
Tuft	CD300LF
Tuft	MATK
Tuft	RGS13
Tuft	PLEKHB1
Tuft	ESPL1
Tuft	DPYSL3
Tuft	SHB
Tuft	BIK
Tuft	MIA
Tuft	MALAT1
Tuft	LIPG
Tuft	GPR126
Tuft	KREMEN2
Tuft	ATP2A3
Tuft	MARCKSL1
Tuft	PTPN18
Tuft	NMU
Tuft	PART1
Tuft	AP000344.3
Tuft	RASSF6
Tuft	HOTAIRM1
Tuft	NRTN
Tuft	ELF3
Tuft	LRRC56
Tuft	BLM
Tuft	ZFHX3
Tuft	FURIN
Tuft	CCDC28B
Tuft	OBSL1
Tuft	PIK3CG
Tuft	PLCB2
Tuft	HOXA-AS3
Tuft	MYO1B
Tuft	ETV7
Tuft	ARHGEF38
Tuft	PPDPF
Tuft	BCAM
Tuft	TMEM63A
Tuft	PDE2A
Tuft	DEFB1
Tuft	RP11-244F12.3
Tuft	CTD-3094K11.1
Tuft	FOXP4
Tuft	IFT172
Tuft	PAQR4
Tuft	VAV1
Tuft	CHN2
Tuft	SPTLC2
Tuft	MAP7
Tuft	IFI6
Tuft	EHF
Tuft	TPM1
Tuft	CC2D1A
Tuft	PRSS3
Tuft	HOXA3
Tuft	RBM38
Tuft	CD14
Tuft	hsa-mir-1199
Tuft	PPP1R1B
Tuft	HIP1R
Tuft	SOX9
Tuft	ASMTL
Tuft	ITPR2
Tuft	IGSF3
Tuft	CCDC14
Tuft	EIF1B
Tuft	HEPACAM2
Tuft	FYB
Tuft	IL13RA1
Tuft	ARHGEF11
Tuft	DEGS2
Tuft	SLCO4A1
Tuft	LRRC16A
Tuft	PPAP2C
Tuft	S100A6
Tuft	ABHD2
Tuft	AOC1
Tuft	CHDH
Tuft	CHD6
Tuft	CRYM
Tuft	SOX4
Tuft	AC073283.4
Tuft	KCNQ1
Tuft	PBXIP1
Tuft	EPS8L3
Tuft	ANXA4
Tuft	SPINT1
Tuft	CDH17
Tuft	H2AFJ
Tuft	MT-ND5
Tuft	CST3
Tuft	ALOX5AP
Tuft	SPINT2
Tuft	ATPIF1
Tuft	SMIM22
Tuft	BLOC1S1
Enterocyte	KRT19
Enterocyte	PHGR1
Enterocyte	SELENBP1
Enterocyte	S100A6
Enterocyte	CA1
Enterocyte	FABP1
Enterocyte	TCEB2
Enterocyte	CA2
Enterocyte	S100A14
Enterocyte	SLC26A2
Enterocyte	ADIRF
Enterocyte	C10orf99
[truncated: 2,618 more rows]
