# Supplementary material for: Inulin diet uncovers complex diet-microbiota-immune cell interactions remodeling the gut epithelium
Source: Microbiome. 2023 Apr 26;11:90. doi: 10.1186/s40168-023-01520-2 (PMC10131329; doi:10.1186/s40168-023-01520-2)
Supplement: Supplementary file 7 — Additional file 6: Raw and analyzed data generated during this study. [file 40168_2023_1520_MOESM6_ESM.xlsx]

## Sheet: Fig. 1c
Fig. 1c. Measurement of colon length normalized to mouse weight
	Control diet	Inulin diet
replicate 1	0.289256	0.34413
replicate 2	0.295276	0.361991
replicate 3	0.272727	0.335968
replicate 4	0.267857	0.414747
replicate 5	0.307377	0.372093
replicate 6	0.294118	0.311355
replicate 7	0.285171	0.304659
replicate 8	0.327103	0.276753
replicate 9	0.285088	0.304487
replicate 10	0.305677	0.362903
replicate 11	0.311111	0.337553
replicate 12	0.290698	0.402844
replicate 13	0.27027	0.371179
replicate 14	0.251142	0.334728
replicate 15	0.271318	0.318725
replicate 16	0.302326	0.3125
replicate 17	0.280172	0.323887
replicate 18	0.286344	0.386266
replicate 19	0.275424	0.35
replicate 20		0.330396
replicate 21		0.45045
replicate 22		0.365297
replicate 23		0.371179
replicate 24		0.294118
Average	0.286344	0.340842
SEM	0.00403713	0.007998
n	19	24
Test for normal distribution
Anderson-Darling test
A2*	0.1593	0.2441
P value	0.9389	0.736
Passed normality test (alpha=0.05)?	Yes	Yes
P value summary	ns	ns
D'Agostino & Pearson test
K2	0.3223	2.27
P value	0.8511	0.3214
Passed normality test (alpha=0.05)?	Yes	Yes
P value summary	ns	ns
Shapiro-Wilk test
W	0.9874	0.9719
P value	0.9938	0.7141
Passed normality test (alpha=0.05)?	Yes	Yes
P value summary	ns	ns
Kolmogorov-Smirnov test
KS distance	0.08221	0.1062
P value	>0,1000	>0,1000
Passed normality test (alpha=0.05)?	Yes	Yes
P value summary	ns	ns
Unpaired t test
P value	<0,0001
P value summary	****
Significantly different (P < 0.05)?	Yes
One- or two-tailed P value?	Two-tailed
t, df	t=5,911, df=41

## Sheet: Fig. 1e
Fig. 1e. Measurement of colon crypt depth by H&E
	Control diet	Inulin diet
replicate 1	92.92	127.901
replicate 2	82.77	115.064
replicate 3	98.51	117.586
replicate 4	109.78	136.557
replicate 5	106	117.966
replicate 6	134	115
replicate 7	109	151
replicate 8	110	141
replicate 9		151
replicate 10		143
Average	107.5	132.229
SEM	4.97958	4.4052
n	8	10
Test for normal distribution
Anderson-Darling test
A2*	0.3504	0.5041
P value	0.3714	0.1538
Passed normality test (alpha=0.05)?	Yes	Yes
P value summary	ns	ns
D'Agostino & Pearson test
K2	1.71	3.701
P value	0.4252	0.1572
Passed normality test (alpha=0.05)?	Yes	Yes
P value summary	ns	ns
Shapiro-Wilk test
W	0.9361	0.8704
P value	0.5731	0.1011
Passed normality test (alpha=0.05)?	Yes	Yes
P value summary	ns	ns
Kolmogorov-Smirnov test
KS distance	0.2543	0.2236
P value	>0,1000	>0,1000
Passed normality test (alpha=0.05)?	Yes	Yes
P value summary	ns	ns
Unpaired t test
P value	0.0018
P value summary	**
Significantly different (P < 0.05)?	Yes
One- or two-tailed P value?	Two-tailed
t, df	t=3,725, df=16

## Sheet: Fig. 1f
Fig. 1f. Measurement of the number of EdU+ cells per singlets by flow cytometry
	Proximal Colon				Distal Colon
	Control diet	Inulin diet			Control diet	Inulin diet
replicate 1	1	1.6		replicate 1	1	1.34737
replicate 2	1	1.24425		replicate 2	1	1.78429
replicate 3	1	1.20734		replicate 3	1	2.29167
Average	1	1.24425		Average	1	1.78429
SEM	0	0.102217		SEM	0	0.22278
n	3	3		n	3	3
Unpaired t test				Unpaired t test
P value	0.0488			P value	0.0415
P value summary	*			P value summary	*
Significantly different (P < 0.05)?	Yes			Significantly different (P < 0.05)?	Yes
One- or two-tailed P value?	Two-tailed			One- or two-tailed P value?	Two-tailed
t, df	t=2,800, df=4			t, df	t=2,961, df=4

## Sheet: Fig. 1h
Fig. 1h. Measurement of the number of EdU+ cells per colonic crypt
	Control diet	Inulin diet
replicate 1	5.48352	8.70086
replicate 2	6.35211	8.61177
replicate 3	5.18421	7.975
replicate 4	4.96591	7.73148
replicate 5	5.45641	6.8254
replicate 6	4.77419	7.58974
replicate 7		8.09091
Average	5.32031	7.975
SEM	0.206673	0.224164
n	6	7
Test for normal distribution
Shapiro-Wilk test
W	0.9115	0.9495
P value	0.4462	0.7253
Passed normality test (alpha=0.05)?	Yes	Yes
P value summary	ns	ns
Kolmogorov-Smirnov test
KS distance	0.2518	0.1536
P value	>0,1000	>0,1000
Passed normality test (alpha=0.05)?	Yes	Yes
P value summary	ns	ns
Unpaired t test
P value	<0,0001
P value summary	****
Significantly different (P < 0.05)?	Yes
One- or two-tailed P value?	Two-tailed
t, df	t=7,639, df=11

## Sheet: Fig. 1j
Fig. 1j. Measurement of the number of organoids generated per colonic crypt (clonogenicity capacity)
	Control diet	Inulin diet
replicate 1	0.45975	0.6125
replicate 2	0.51625	0.727
replicate 3	0.594	0.56625
replicate 4	0.5645	0.8405
replicate 5	0.616	0.8155
replicate 6	0.349	0.7585
replicate 7	0.3845	0.733
replicate 8	0.395455	0.572
replicate 9	0.4	0.866667
replicate 10	0.366667	0.714286
replicate 11		0.633333
Average	0.429875	0.727
SEM	0.0301101	0.0302751
n	10	11
Test for normal distribution
Anderson-Darling test
A2*	0.4856	0.2752
P value	0.173	0.5852
Passed normality test (alpha=0.05)?	Yes	Yes
P value summary	ns	ns
D'Agostino & Pearson test
K2	2.875	1.395
P value	0.2375	0.4978
Passed normality test (alpha=0.05)?	Yes	Yes
P value summary	ns	ns
Shapiro-Wilk test
W	0.8882	0.937
P value	0.162	0.4862
Passed normality test (alpha=0.05)?	Yes	Yes
P value summary	ns	ns
Kolmogorov-Smirnov test
KS distance	0.2401	0.1424
P value	>0,1000	>0,1000
Passed normality test (alpha=0.05)?	Yes	Yes
P value summary	ns	ns
Unpaired t test
P value	<0,0001
P value summary	****
Significantly different (P < 0.05)?	Yes
One- or two-tailed P value?	Two-tailed
t, df	t=5,512, df=19

## Sheet: Fig. S1a
Fig. S1a. Measurement of mouse weight (related to initial weight)
Days	Control diet																			Inulin diet
0	100	100	100	100	100	100	100	100	100	100	100	100	100	100	100	100	100	100	100	100	100	100	100	100	100	100	100	100	100	100	100	100	100	100	100	100	100
7	84.6809	86.3281	87.2881	89.9582	86.59			86.8421	89.0756	97.8723	100.816	101.544	95.9108	95.9016						87.8327	93.0894	91.0156	89.9582	89.1791	97.0833	98.1395	97.9253	102.922	95.2	98.0392	96.2825	95.8491
14	96.1702	97.6562	96.6102	99.5816	96.5517	101.923	100.69	99.5614	100	102.128	104.082	101.158	99.6282	92.623						99.6198	103.659	103.125	100.837	101.493	100	98.1395	101.245	103.571	100	101.569	100.372	98.4906
21	106.809	107.812	106.356	113.808	109.962	103.846	97.2414	102.193	105.462	104.681	106.531	102.317	98.513	94.6721						101.521	107.317	102.734	102.929	107.09	104.583	101.861	106.639	103.571	99.2	104.706	102.231	97.3585
28	99.5745	101.562	103.39	107.113	101.916	107.051	106.207	106.14	106.723	101.277	107.347	106.178	104.089	100	112.548	112.268	117.083	113.846	112.598	104.183	111.382	96.4844		101.119	102.917	102.791	104.979	101.299	99.2	107.059	103.718	102.264	109.123	119.421	105.369	113.305	109.964
Days	Control diet			Inulin diet
	Mean	SD	N	Mean	SD	N
0	100	0	19	100	0	18
7	91.9007	6.10693	12	94.8089	4.34819	13
14	99.1688	2.98068	14	100.932	1.76936	13
21	104.3	5.08667	14	103.211	2.94661	13
28	106.679	5.01405	19	105.563	5.65815	17

## Sheet: Fig. S1b
Fig. S1b. Measurement of food intake per animal per day
	Control diet	Inulin diet
replicate 1	2.82	2.785
replicate 2	3.75533	2.79
replicate 3	3.20083	3.85133
replicate 4	3.45	3.24467
replicate 5	3.69083	3.13333
replicate 6	2.598	3.48467
replicate 7	4.12933	2.5
replicate 8		4.35333
Average	3.45	3.189
SEM	0.18958	0.202926
n	7	8
Test for normal distribution
Shapiro-Wilk test
W	0.9696	0.9552
P value	0.8959	0.763
Passed normality test (alpha=0.05)?	Yes	Yes
P value summary	ns	ns
Unpaired t test
P value	0.7207
P value summary	ns
Significantly different (P < 0.05)?	No
One- or two-tailed P value?	Two-tailed
t, df	t=0,3654, df=13

## Sheet: Fig. S1c
Fig. S1c. Measurement of colonic crypt density
	Control diet	Inulin diet
replicate 1	45.5846	43.2812
replicate 2	40.2309	41.8802
replicate 3	45.6418	42.256
replicate 4	45.6846	40.8655
replicate 5	45.6846	40.8655
replicate 6	46.8985	41.2535
replicate 7	45.867	46.1051
replicate 8	51.7021	52.8884
replicate 9	51.4914	47.1573
replicate 10	49.7921	54.7792
replicate 11		51.8546
replicate 12		53.2013
replicate 13		48.169
replicate 14		54.7308
Average	45.7758	46.6312
SEM	1.02127	1.41039
n	10	14
Test for normal distribution
Anderson-Darling test
A2*	0.4927	0.5502
P value	0.1591	0.1245
Passed normality test (alpha=0.05)?	Yes	Yes
P value summary	ns	ns
D'Agostino & Pearson test
K2	0.4711	5.308
P value	0.7901	0.0704
Passed normality test (alpha=0.05)?	Yes	Yes
P value summary	ns	ns
Shapiro-Wilk test
W	0.8979	0.8835
P value	0.24	0.0795
Passed normality test (alpha=0.05)?	Yes	Yes
P value summary	ns	ns
Kolmogorov-Smirnov test
KS distance	0.2366	0.1717
P value	>0,1000	>0,1000
Passed normality test (alpha=0.05)?	Yes	Yes
P value summary	ns	ns
Unpaired t test
P value	0.78
P value summary	ns
Significantly different (P < 0.05)?	No
One- or two-tailed P value?	Two-tailed
t, df	t=0,2831, df=20

## Sheet: Fig. S1d
Fig. S1d. Measurement of small intestine crypt depth and villus length
	SI Crypt depth				SI Villus length
	Control diet	Inulin diet			Control diet	Inulin diet
replicate 1	37.42	50.95		replicate 1	248.713	248.846
replicate 2	44.11	55.56		replicate 2	247.945	279.739
replicate 3	41.9	47.69		replicate 3	260.907	262.476
replicate 4	52.05	50.84		replicate 4	254.742	273.112
replicate 5		45.16		replicate 5		257.514
Average	43.005	50.84		Average	251.727	262.476
SEM	2.6511	1.56557		SEM	2.61552	4.91618
n	4	5		n	4	5
Test for normal distribution				Test for normal distribution
Shapiro-Wilk test				Shapiro-Wilk test
W	0.9659	0.9674		W	0.8974	0.9771
P value	0.8162	0.8581		P value	0.4181	0.9185
Passed normality test (alpha=0.05)?	Yes	Yes		Passed normality test (alpha=0.05)?	Yes	Yes
P value summary	ns	ns		P value summary	ns	ns
Unpaired t test				Unpaired t test
P value	0.1074			P value	0.1404
P value summary	ns			P value summary	ns
Significantly different (P < 0.05)?	No			Significantly different (P < 0.05)?	No
One- or two-tailed P value?	Two-tailed			One- or two-tailed P value?	Two-tailed
t, df	t=1,846, df=7			t, df	t=1,663, df=7

## Sheet: Fig. S1f
Fig. S1f. Measurement of the number of BrdU+ cells per colonic crypt
	Control diet	Inulin diet
replicate 1	7.32886	11.2843
replicate 2	6.5458	11.8513
replicate 3	7.38801	11.0437
replicate 4		9.61811
Average	7.32886	11.164
SEM	0.22161	0.411303
n	3	4
Test for normal distribution
Shapiro-Wilk test
W	0.8024	0.9162
P value	0.1202	0.5159
Passed normality test (alpha=0.05)?	Yes	Yes
P value summary	ns	ns
Unpaired t test
P value	0.0014
P value summary	**
Significantly different (P < 0.05)?	Yes
One- or two-tailed P value?	Two-tailed
t, df	t=6,372, df=5

[truncated: 60 more sheets: Fig. S1h, Fig. S1k, Fig. S1l, Fig. S1n, Fig. 2b, Fig. 2c, Fig. 2f, Fig. S2b, Fig. S2e, Fig. S2f, Fig. S3c, Fig. S3e, Fig. 4d, Fig. 4e, Fig. 4f, Fig. S4b, Fig. S4d, Fig. S4f, Fig. S4g, Fig. S4h …]
